# Supplementary material for: ﻿Two new species of the genus Acherontiella (Collembola, Hypogastruridae) from caves of the Alborz and Kopet Dagh mountains in Iran
Source: Zookeys. 2025 Oct 9;1255:1–25. doi: 10.3897/zookeys.1255.164170 (PMC12531822; doi:10.3897/zookeys.1255.164170)
Supplement: XML Treatment for Acherontiella [file zookeys.1255.164170-treatment1.xml]

<!DOCTYPE tp:taxon-treatment
  PUBLIC "-//TaxonX//DTD Taxonomic Treatment Publishing DTD v0 20100105//EN" "tax-treatment-NSO.dtd">
<tp:taxon-treatment xmlns:tp="http://www.plazi.org/taxpub"><tp:treatment-meta><kwd-group><label>Taxon classification</label><kwd>
                <named-content content-type="kingdom">Animalia</named-content>
              </kwd><kwd>
                <named-content content-type="order">Poduromorpha</named-content>
              </kwd><kwd>
                <named-content content-type="family">Hypogastruridae</named-content>
              </kwd></kwd-group><mixed-citation publication-type="journal"><person-group><name><surname>Mehrafrooz Mayvan</surname><given-names>Mahmood</given-names></name><name><surname>Kováč</surname><given-names>Ľubomír</given-names></name></person-group><article-title>﻿Two new species of the genus <italic><tp:taxon-name><tp:taxon-name-part taxon-name-part-type="genus" reg="Acherontiella">Acherontiella</tp:taxon-name-part></tp:taxon-name></italic> (<tp:taxon-name><tp:taxon-name-part taxon-name-part-type="order">Collembola</tp:taxon-name-part></tp:taxon-name>, <tp:taxon-name><tp:taxon-name-part taxon-name-part-type="family">Hypogastruridae</tp:taxon-name-part></tp:taxon-name>) from caves of the Alborz and Kopet Dagh mountains in Iran</article-title><source>Zookeys</source><day>09</day><month>10</month><year>2025</year><volume>1255</volume><fpage>1</fpage><lpage>25</lpage><pub-id pub-id-type="doi">10.3897/zookeys.1255.164170</pub-id></mixed-citation></tp:treatment-meta><tp:nomenclature><label>﻿Genus</label><tp:taxon-name><object-id xmlns:xlink="http://www.w3.org/1999/xlink" content-type="arpha" xlink:type="simple">882A93D5-978E-53AA-8973-E76B0BBCD7B3</object-id>
              <tp:taxon-name-part taxon-name-part-type="genus" reg="Acherontiella">Acherontiella</tp:taxon-name-part>
            </tp:taxon-name><tp:taxon-authority>Absolon, 1913</tp:taxon-authority></tp:nomenclature><tp:treatment-sec sec-type="diagnosis" id="SECID0ETIAE"><title>Diagnosis.</title><p>Small <tp:taxon-name><tp:taxon-name-part taxon-name-part-type="family">Hypogastruridae</tp:taxon-name-part></tp:taxon-name> with a fusiform habitus. White species, without eyes, post-antennal organ, retinaculum and furca. Tibiotarsi with 16–20 setae, including 1 or 2 knobbed or pointed tenent hairs. Claws with or without teeth. Setal pattern of type I, with mesosetae more or less serrated and sensory setae sometimes longer and smooth (<xref ref-type="bibr" rid="B35">Thibaud et al. 2004</xref>).</p></tp:treatment-sec><tp:treatment-sec sec-type="type species" id="SECID0ECJAE"><title>Type species.</title><p><italic><tp:taxon-name><tp:taxon-name-part taxon-name-part-type="genus" reg="Acherontiella">Acherontiella</tp:taxon-name-part> <tp:taxon-name-part taxon-name-part-type="species" reg="onychiuriformis">onychiuriformis</tp:taxon-name-part></tp:taxon-name></italic> Absolon, 1913.</p><sec sec-type="﻿New taxa" id="SECID0ETJAE"><title>﻿New taxa</title></sec></tp:treatment-sec><ref-list><ref id="B35"><mixed-citation xmlns:xlink="http://www.w3.org/1999/xlink" xlink:type="simple"><person-group><name name-style="western"><surname>Thibaud</surname><given-names>JM</given-names></name><name name-style="western"><surname>Schulz</surname><given-names>HJ</given-names></name><name name-style="western"><surname>da Gama Assalino</surname><given-names>MM</given-names></name></person-group> (<year>2004</year>) <article-title><tp:taxon-name><tp:taxon-name-part taxon-name-part-type="family">Hypogastruridae</tp:taxon-name-part></tp:taxon-name>.</article-title> In: <person-group><name name-style="western"><surname>Dunger</surname><given-names>W</given-names></name></person-group> (<role>Ed.</role>) <issue-title>Synopses on Palaearctic Collembola, Vol.</issue-title><source>4. Abhandlungen und Berichte des Naturkundemuseums Görlitz75(2)</source>, <fpage>1</fpage>–<lpage>287</lpage>.</mixed-citation></ref></ref-list></tp:taxon-treatment>
