# Supplementary material for: ﻿Two new species of the genus Acherontiella (Collembola, Hypogastruridae) from caves of the Alborz and Kopet Dagh mountains in Iran
Source: Zookeys. 2025 Oct 9;1255:1–25. doi: 10.3897/zookeys.1255.164170 (PMC12531822; doi:10.3897/zookeys.1255.164170)
Supplement: XML Treatment for Acherontiella nezamdoosti [file zookeys.1255.164170-treatment2.xml]

<!DOCTYPE tp:taxon-treatment
  PUBLIC "-//TaxonX//DTD Taxonomic Treatment Publishing DTD v0 20100105//EN" "tax-treatment-NSO.dtd">
<tp:taxon-treatment xmlns:tp="http://www.plazi.org/taxpub"><tp:treatment-meta><kwd-group><label>Taxon classification</label><kwd>
                <named-content content-type="kingdom">Animalia</named-content>
              </kwd><kwd>
                <named-content content-type="order">Poduromorpha</named-content>
              </kwd><kwd>
                <named-content content-type="family">Hypogastruridae</named-content>
              </kwd></kwd-group><mixed-citation publication-type="journal"><person-group><name><surname>Mehrafrooz Mayvan</surname><given-names>Mahmood</given-names></name><name><surname>Kováč</surname><given-names>Ľubomír</given-names></name></person-group><article-title>﻿Two new species of the genus <italic><tp:taxon-name><tp:taxon-name-part taxon-name-part-type="genus" reg="Acherontiella">Acherontiella</tp:taxon-name-part></tp:taxon-name></italic> (<tp:taxon-name><tp:taxon-name-part taxon-name-part-type="order">Collembola</tp:taxon-name-part></tp:taxon-name>, <tp:taxon-name><tp:taxon-name-part taxon-name-part-type="family">Hypogastruridae</tp:taxon-name-part></tp:taxon-name>) from caves of the Alborz and Kopet Dagh mountains in Iran</article-title><source>Zookeys</source><day>09</day><month>10</month><year>2025</year><volume>1255</volume><fpage>1</fpage><lpage>25</lpage><pub-id pub-id-type="doi">10.3897/zookeys.1255.164170</pub-id></mixed-citation></tp:treatment-meta><tp:nomenclature><label>﻿</label><tp:taxon-name><object-id xmlns:xlink="http://www.w3.org/1999/xlink" content-type="arpha" xlink:type="simple">57B6F3D2-0AC1-54CC-A47D-AFA77356E30B</object-id>
              <tp:taxon-name-part taxon-name-part-type="genus" reg="Acherontiella">Acherontiella</tp:taxon-name-part>
              <tp:taxon-name-part taxon-name-part-type="species" reg="nezamdoosti">nezamdoosti</tp:taxon-name-part>
              <object-id xmlns:xlink="http://www.w3.org/1999/xlink" content-type="zoobank" xlink:type="simple">https://zoobank.org/1206FFB3-B5C4-481B-8809-F8EA9CE3122F</object-id>
            </tp:taxon-name><tp:taxon-authority>Mehrafrooz Mayvan &amp; Kováč</tp:taxon-authority><tp:taxon-status xmlns:xlink="http://www.w3.org/1999/xlink" xlink:type="simple">sp. nov.</tp:taxon-status><xref ref-type="fig" rid="F3">Figs 3</xref><xref ref-type="fig" rid="F4">, 4</xref><xref ref-type="fig" rid="F5">, 5</xref><xref ref-type="fig" rid="F6">, 6</xref><xref ref-type="fig" rid="F7">, 7</xref><xref ref-type="fig" rid="F8">, 8</xref><xref ref-type="fig" rid="F17">, 17A</xref><xref ref-type="table" rid="T2">, Table 2</xref></tp:nomenclature><tp:treatment-sec sec-type="diagnosis" id="SECID0EBMAE"><title>Diagnosis.</title><p>Colour white, without pigment. Eyes, <abbrev xmlns:xlink="http://www.w3.org/1999/xlink" xlink:title="post-antennal organ" id="ABBRID0EHMAE" xlink:type="simple">PAO</abbrev>, furca and retinaculum absent. Labrum with 4/554 setae. Four anterior setae on labrum thickened. <abbrev xmlns:xlink="http://www.w3.org/1999/xlink" xlink:title="antennal segment" id="ABBRID0ELMAE" xlink:type="simple">Ant</abbrev> IV with simple apical vesicle and 4 subapical subglobular sensilla. <abbrev xmlns:xlink="http://www.w3.org/1999/xlink" xlink:title="ventral tube" id="ABBRID0EPMAE" xlink:type="simple">VT</abbrev> with 4+4 apical setae. Tibiotarsi with 2 knobbed tenent hairs. Claws with strong internal subapical tooth, empodium absent. Two small anal spines present. Setae m1, m4, and m5 on <abbrev xmlns:xlink="http://www.w3.org/1999/xlink" xlink:title="abdominal segment" id="ABBRID0ETMAE" xlink:type="simple">Abd</abbrev> IV present.</p></tp:treatment-sec><tp:treatment-sec sec-type="type material" id="SECID0EXMAE"><title>Type material.</title><p><bold><italic>Holotype</italic>.</bold> • ♂ on slide; Iran, Tehran province, Firouzkouh city, Herandeh village, Burnik Cave; <named-content xmlns:xlink="http://www.w3.org/1999/xlink" content-type="dwc:verbatimCoordinates" xlink:type="simple"><named-content content-type="geo-json" specific-use="{&#34;type&#34;:&#34;Point&#34;,&#34;coordinates&#34;:[52.690000,35.687222]}" id="NCID0EFNAE" xlink:type="simple">35°41'14"N, 52°41'24"E</named-content></named-content>; 2000 m a.s.l.; 02 Aug. 2024; M. Mehrafrooz Mayvan leg.; dark zone, collected from surface of water; temperature = 8 °C, relative humidity = 87.0%; slide no. IrBuAc110. <bold><italic>Paratypes.</italic></bold> • 5 ♀♀, 2 juveniles, on slides; Iran, same collection data as for holotype; slide no. IrBuAc111–117; Holotype and 5 paratypes deposited in <abbrev xmlns:xlink="http://www.w3.org/1999/xlink" content-type="institution" xlink:title="Collembola collection of the Department of Zoology, Institute of Biology and Ecology, Faculty of Science, Pavol Jozef Šafárik University, Košice, Slovakia" id="ABBRID0ENNAE" xlink:type="simple">CoPJSU</abbrev>, 2 paratypes (IrBuAc116–117) deposited in <named-content xmlns:xlink="http://www.w3.org/1999/xlink" content-type="dwc:institutional_code" xlink:title="Zoology Museum of Ferdowsi University of Mashhad, Mashhad, Iran" xlink:href="http://grbio.org/institution/ferdowsi-university" xlink:type="simple">ZMFUM</named-content>.</p></tp:treatment-sec><tp:treatment-sec sec-type="material" id="SECID0EXNAE"><title>Additional material.</title><p>• 4 ♂♂, 5 ♀♀, on slides; Iran, Mazandaran province, Abbas Abad County, close to the Danial village, Danial Cave; <named-content xmlns:xlink="http://www.w3.org/1999/xlink" content-type="dwc:verbatimCoordinates" xlink:type="simple"><named-content content-type="geo-json" specific-use="{&#34;type&#34;:&#34;Point&#34;,&#34;coordinates&#34;:[51.181389,36.659722]}" id="NCID0EAOAE" xlink:type="simple">36°39'35"N, 51°10'53"E</named-content></named-content>; 203 m a.s.l.; 13 Jul. 2024; M. Mehrafrooz Mayvan leg.; dark zone, deep section of the cave, Rizan chamber, collected from surface of water; temperature = 16 °C, relative humidity = 84.0%; slide no. IrDaAc118–126; deposited in <abbrev xmlns:xlink="http://www.w3.org/1999/xlink" content-type="institution" xlink:title="Collembola collection of the Department of Zoology, Institute of Biology and Ecology, Faculty of Science, Pavol Jozef Šafárik University, Košice, Slovakia" id="ABBRID0EFOAE" xlink:type="simple">CoPJSU</abbrev>.</p><p>• 10 ♂♂, 8 ♀♀, on slides; Iran, North Khorasan province, Bojnourd city, close to the Bidak village, Bidak Cave; <named-content xmlns:xlink="http://www.w3.org/1999/xlink" content-type="dwc:verbatimCoordinates" xlink:type="simple"><named-content content-type="geo-json" specific-use="{&#34;type&#34;:&#34;Point&#34;,&#34;coordinates&#34;:[57.220556,37.441667]}" id="NCID0EPOAE" xlink:type="simple">37°26'30"N, 57°13'14"E</named-content></named-content>; 1327 m a.s.l.; 23 Jun. 2022 and 26 Jul. 2023; M. Mehrafrooz Mayvan leg.; dark zone, terminal part of the cave, collected from bat guano; slide no. IrBiAc127–145; deposited in <abbrev xmlns:xlink="http://www.w3.org/1999/xlink" content-type="institution" xlink:title="Collembola collection of the Department of Zoology, Institute of Biology and Ecology, Faculty of Science, Pavol Jozef Šafárik University, Košice, Slovakia" id="ABBRID0EUOAE" xlink:type="simple">CoPJSU</abbrev>.</p><p>• 7 ♂♂, 3 ♀♀, on slides; Iran, Razavi Khorasan province, Sarakhs county, close to Bazangan village, Bazangan Cave; <named-content xmlns:xlink="http://www.w3.org/1999/xlink" content-type="dwc:verbatimCoordinates" xlink:type="simple"><named-content content-type="geo-json" specific-use="{&#34;type&#34;:&#34;Point&#34;,&#34;coordinates&#34;:[60.371944,36.308056]}" id="NCID0E5OAE" xlink:type="simple">36°18'29"N, 60°22'19"E</named-content></named-content>; 1401 m a.s.l.; 22 Nov. 2021, 18 Jun. 2022 and 27 Sep. 2023; M. Mehrafrooz Mayvan leg.; dark zone, terminal part of the cave, collected from bat guano, rotten wood and pitfall traps with propylene glycol; slide no. IrBaAc146–155; deposited in <abbrev xmlns:xlink="http://www.w3.org/1999/xlink" content-type="institution" xlink:title="Collembola collection of the Department of Zoology, Institute of Biology and Ecology, Faculty of Science, Pavol Jozef Šafárik University, Košice, Slovakia" id="ABBRID0EDPAE" xlink:type="simple">CoPJSU</abbrev>.</p><p>• 2 ♂♂, 2 ♀♀, on slides; Iran, Razavi Khorasan province, Chenaran city, near the industrial town, Aghol Cave; <named-content xmlns:xlink="http://www.w3.org/1999/xlink" content-type="dwc:verbatimCoordinates" xlink:type="simple"><named-content content-type="geo-json" specific-use="{&#34;type&#34;:&#34;Point&#34;,&#34;coordinates&#34;:[59.082778,36.560000]}" id="NCID0ENPAE" xlink:type="simple">36°33'36"N, 59°04'58"E</named-content></named-content>; 1445 m a.s.l.; 07 Jul. 2022 and 08 Aug. 2023; M. Mehrafrooz Mayvan leg.; dark zone, terminal part of the cave, collected from bat guano; slide no. IrAgAc156–159; deposited in <abbrev xmlns:xlink="http://www.w3.org/1999/xlink" content-type="institution" xlink:title="Collembola collection of the Department of Zoology, Institute of Biology and Ecology, Faculty of Science, Pavol Jozef Šafárik University, Košice, Slovakia" id="ABBRID0ESPAE" xlink:type="simple">CoPJSU</abbrev>.</p><p>• 16 ♂♂, 1 juvenile, on slides; Iran, Razavi Khorasan province, Mashhad city, Kardeh village, Kardeh Cave; <named-content xmlns:xlink="http://www.w3.org/1999/xlink" content-type="dwc:verbatimCoordinates" xlink:type="simple"><named-content content-type="geo-json" specific-use="{&#34;type&#34;:&#34;Point&#34;,&#34;coordinates&#34;:[59.676944,36.670833]}" id="NCID0E3PAE" xlink:type="simple">36°40'15"N, 59°40'37"E</named-content></named-content>; 1458 m a.s.l.; 01 Jul. 2022, 10 Jul. 2023 and 18 Aug. 2024; M. Mehrafrooz Mayvan leg.; dark zone, collected from bat guano in Bat chamber and from rotten wood in 2<sup>nd</sup> cave floor; temperature = 16 °C, relative humidity = 80.0%; slide no. IrKaAc160–176; deposited in <abbrev xmlns:xlink="http://www.w3.org/1999/xlink" content-type="institution" xlink:title="Collembola collection of the Department of Zoology, Institute of Biology and Ecology, Faculty of Science, Pavol Jozef Šafárik University, Košice, Slovakia" id="ABBRID0EDQAE" xlink:type="simple">CoPJSU</abbrev>.</p><p>• 5 ♂♂, 5 ♀♀, on slides; Iran, Razavi Khorasan province, Mashhad city, Kardeh village, AL Cave; <named-content xmlns:xlink="http://www.w3.org/1999/xlink" content-type="dwc:verbatimCoordinates" xlink:type="simple"><named-content content-type="geo-json" specific-use="{&#34;type&#34;:&#34;Point&#34;,&#34;coordinates&#34;:[59.655278,36.666722]}" id="NCID0ENQAE" xlink:type="simple">36°40'0.2"N, 59°39'19"E</named-content></named-content>; 1693 m a.s.l.; 13 Oct. 2023 and 24 May 2024; M. Mehrafrooz Mayvan leg.; dark zone, collected on bat guano with an aspirator; slide no. IrAlAc177–186; deposited in <abbrev xmlns:xlink="http://www.w3.org/1999/xlink" content-type="institution" xlink:title="Collembola collection of the Department of Zoology, Institute of Biology and Ecology, Faculty of Science, Pavol Jozef Šafárik University, Košice, Slovakia" id="ABBRID0ESQAE" xlink:type="simple">CoPJSU</abbrev>.</p><p>• 4 ♂♂, 9 ♀♀, on slides; Iran, Razavi Khorasan province, Chenaran city, Kenan 1 (Big Kenan) Cave; <named-content xmlns:xlink="http://www.w3.org/1999/xlink" content-type="dwc:verbatimCoordinates" xlink:type="simple"><named-content content-type="geo-json" specific-use="{&#34;type&#34;:&#34;Point&#34;,&#34;coordinates&#34;:[59.071944,36.566111]}" id="NCID0E3QAE" xlink:type="simple">36°33'58"N, 59°04'19"E</named-content></named-content>; 1451 m a.s.l.; 29 Jun. 2022 and 24 May 2024; M. Mehrafrooz Mayvan leg.; dark zone, collected on bat guano with an aspirator; slide no. IrKeAc187–199; deposited in <abbrev xmlns:xlink="http://www.w3.org/1999/xlink" content-type="institution" xlink:title="Collembola collection of the Department of Zoology, Institute of Biology and Ecology, Faculty of Science, Pavol Jozef Šafárik University, Košice, Slovakia" id="ABBRID0EBRAE" xlink:type="simple">CoPJSU</abbrev>.</p></tp:treatment-sec><tp:treatment-sec sec-type="description" id="SECID0EGRAE"><title>Description.</title><p><bold><italic>Body</italic>.</bold> Length 0.76 mm on average (<italic>n</italic> = 8, maximum length 0.84 mm). Habitus and buccal cone typical of genus <italic><tp:taxon-name><tp:taxon-name-part taxon-name-part-type="genus" reg="Acherontiella">Acherontiella</tp:taxon-name-part></tp:taxon-name></italic>. Eyes, <abbrev xmlns:xlink="http://www.w3.org/1999/xlink" xlink:title="post-antennal organ" id="ABBRID0E1RAE" xlink:type="simple">PAO</abbrev>, retinaculum, and furca absent. Body fusiform, covered by serrate mesosetae; two small anal spines present (Fig. <xref ref-type="fig" rid="F17">17A</xref>). Colour white, without traces of pigment. Cuticular granulation rather uniform.</p><p><bold><italic>Antennae</italic>.</bold> Antennae slightly shorter than head, 0.134 mm and 0.165 mm, respectively (Fig. <xref ref-type="fig" rid="F3">3A</xref>). Length of <abbrev xmlns:xlink="http://www.w3.org/1999/xlink" xlink:title="antennal segment" id="ABBRID0ENSAE" xlink:type="simple">Ant</abbrev> I: II: III and IV (<abbrev xmlns:xlink="http://www.w3.org/1999/xlink" xlink:title="antennal segment" id="ABBRID0ERSAE" xlink:type="simple">Ant</abbrev> III–IV fused dorsally) in holotype as 0.024: 0.026: 0.083 mm, respectively. All setae on <abbrev xmlns:xlink="http://www.w3.org/1999/xlink" xlink:title="antennal segment" id="ABBRID0EVSAE" xlink:type="simple">Ant</abbrev> I–II serrate. <abbrev xmlns:xlink="http://www.w3.org/1999/xlink" xlink:title="antennal segment" id="ABBRID0EZSAE" xlink:type="simple">Ant</abbrev> I with 7 setae; <abbrev xmlns:xlink="http://www.w3.org/1999/xlink" xlink:title="antennal segment" id="ABBRID0E4SAE" xlink:type="simple">Ant</abbrev> II with 12 setae. <abbrev xmlns:xlink="http://www.w3.org/1999/xlink" xlink:title="antennal segment" id="ABBRID0EBTAE" xlink:type="simple">Ant</abbrev> III and IV fused dorsally, intersegmental suture on ventral side well marked, 23 dorsal and 26 ventral setae, all normal, smooth (lateral setae longer than others). <abbrev xmlns:xlink="http://www.w3.org/1999/xlink" xlink:title="ensory organ Ant III" id="ABBRID0EFTAE" xlink:type="simple">Ant IIIO</abbrev> with 2 central short and curved rods (microsensilla) flanked by 2 long guard sensilla of very characteristic constitution (Fig. <xref ref-type="fig" rid="F3">3B</xref>) (<xref ref-type="bibr" rid="B14">Deharveng and Díaz 1984</xref>); small ventrolateral microsensillum in a ventral pit. <abbrev xmlns:xlink="http://www.w3.org/1999/xlink" xlink:title="antennal segment" id="ABBRID0ERTAE" xlink:type="simple">Ant</abbrev> IV with a protrusible simple ventroapical vesicle (Fig. <xref ref-type="fig" rid="F5">5B</xref>), 4 subglobular sensilla – 2 ventral (lateroexternal) and 2 dorsal (1 lateroexternal, 1 laterointernal) (Fig. <xref ref-type="fig" rid="F5">5A, B</xref>), dorsoexternal subapical <abbrev xmlns:xlink="http://www.w3.org/1999/xlink" xlink:title="microsensillum" id="ABBRID0E4TAE" xlink:type="simple">ms</abbrev> and apical <abbrev xmlns:xlink="http://www.w3.org/1999/xlink" xlink:title="subapical organite" id="ABBRID0EBUAE" xlink:type="simple">os</abbrev> near external sensilla (see <xref ref-type="bibr" rid="B11">D’Haese 2003</xref>).</p><fig id="F3" position="float" orientation="portrait"><object-id xmlns:xlink="http://www.w3.org/1999/xlink" content-type="doi" xlink:type="simple">10.3897/zookeys.1255.164170.figure3</object-id><object-id xmlns:xlink="http://www.w3.org/1999/xlink" content-type="arpha" xlink:type="simple">13E31044-A264-5743-9336-723D4604D3DB</object-id><label>Figure 3.</label><caption><p><italic><tp:taxon-name><tp:taxon-name-part taxon-name-part-type="genus" reg="Acherontiella">Acherontiella</tp:taxon-name-part> <tp:taxon-name-part taxon-name-part-type="species" reg="nezamdoosti">nezamdoosti</tp:taxon-name-part></tp:taxon-name></italic> sp. nov. A. <abbrev xmlns:xlink="http://www.w3.org/1999/xlink" xlink:title="antennal segment" id="ABBRID0E3UAE" xlink:type="simple">Ant</abbrev> I–IV (right antenna), setal pattern; B. <abbrev xmlns:xlink="http://www.w3.org/1999/xlink" xlink:title="antennal segment" id="ABBRID0EAVAE" xlink:type="simple">Ant</abbrev> III sensory organ; C. Head, setal pattern of dorsal side. Scale bars: 0.01 mm (A); 0.05 mm (B); 0.025 mm (C).</p></caption><graphic xmlns:xlink="http://www.w3.org/1999/xlink" xlink:href="zookeys-1255-001_article-164170__-g003.jpg" position="float" orientation="portrait" xlink:type="simple" id="oo_1433952.jpg"><uri content-type="original_file" xlink:type="simple">https://binary.pensoft.net/fig/1433952</uri></graphic></fig><p><bold><italic>Head</italic>.</bold> Eyes and <abbrev xmlns:xlink="http://www.w3.org/1999/xlink" xlink:title="post-antennal organ" id="ABBRID0EQVAE" xlink:type="simple">PAO</abbrev> absent. Setal formula of labrum 4/5,5,4, four anterior labral setae thickened (Figs <xref ref-type="fig" rid="F4">4B</xref>, <xref ref-type="fig" rid="F5">5C</xref>). Labium and labial triangle as in Fig. <xref ref-type="fig" rid="F4">4C</xref>, with 5 main papillae (A–E), 6 proximal smooth setae, 4 basomedial and 5 basolateral smooth setae. Maxillary outer lobe with 3 sublobal hairs (Fig. <xref ref-type="fig" rid="F4">4E</xref>). Left mandible with 3 teeth and right mandible with 4 teeth (Fig. <xref ref-type="fig" rid="F4">4D</xref>).</p><fig id="F4" position="float" orientation="portrait"><object-id xmlns:xlink="http://www.w3.org/1999/xlink" content-type="doi" xlink:type="simple">10.3897/zookeys.1255.164170.figure4</object-id><object-id xmlns:xlink="http://www.w3.org/1999/xlink" content-type="arpha" xlink:type="simple">EC82741E-D8FB-519C-8C76-3B61053516B5</object-id><label>Figure 4.</label><caption><p><italic><tp:taxon-name><tp:taxon-name-part taxon-name-part-type="genus" reg="Acherontiella">Acherontiella</tp:taxon-name-part> <tp:taxon-name-part taxon-name-part-type="species" reg="nezamdoosti">nezamdoosti</tp:taxon-name-part></tp:taxon-name></italic> sp. nov. A. Head, setal pattern of ventral side; B. Labrum, setal pattern; C. Labium and labial triangle, setal pattern; D. Mandibles; E. Maxillary outer lobe. Scale bars: 0.025 mm (A); 0.01 mm (B–E).</p></caption><graphic xmlns:xlink="http://www.w3.org/1999/xlink" xlink:href="zookeys-1255-001_article-164170__-g004.jpg" position="float" orientation="portrait" xlink:type="simple" id="oo_1433953.jpg"><uri content-type="original_file" xlink:type="simple">https://binary.pensoft.net/fig/1433953</uri></graphic></fig><fig id="F5" position="float" orientation="portrait"><object-id xmlns:xlink="http://www.w3.org/1999/xlink" content-type="doi" xlink:type="simple">10.3897/zookeys.1255.164170.figure5</object-id><object-id xmlns:xlink="http://www.w3.org/1999/xlink" content-type="arpha" xlink:type="simple">5DD8704F-A160-5E7D-9569-1429D4546101</object-id><label>Figure 5.</label><caption><p><italic><tp:taxon-name><tp:taxon-name-part taxon-name-part-type="genus" reg="Acherontiella">Acherontiella</tp:taxon-name-part> <tp:taxon-name-part taxon-name-part-type="species" reg="nezamdoosti">nezamdoosti</tp:taxon-name-part></tp:taxon-name></italic> sp. nov. A. <abbrev xmlns:xlink="http://www.w3.org/1999/xlink" xlink:title="antennal segment" id="ABBRID0ETXAE" xlink:type="simple">Ant</abbrev> IV sensilla; B. <abbrev xmlns:xlink="http://www.w3.org/1999/xlink" xlink:title="antennal segment" id="ABBRID0EXXAE" xlink:type="simple">Ant</abbrev> IV apical vesicle; C. Labral setae; D. Serrate mesosetae from <abbrev xmlns:xlink="http://www.w3.org/1999/xlink" xlink:title="abdominal segment" id="ABBRID0E2XAE" xlink:type="simple">Abd</abbrev> I; E. Claw with subapical internal tooth; F. Knobbed tenent hair on tibiotarsus. Scale bars: 0.01 mm (A–F).</p></caption><graphic xmlns:xlink="http://www.w3.org/1999/xlink" xlink:href="zookeys-1255-001_article-164170__-g005.jpg" position="float" orientation="portrait" xlink:type="simple" id="oo_1433954.jpg"><uri content-type="original_file" xlink:type="simple">https://binary.pensoft.net/fig/1433954</uri></graphic></fig><p><bold><italic>Legs</italic>.</bold> Legs I–III with normal setae, tibiotarsi with 2 knobbed tenent hairs (Fig. <xref ref-type="fig" rid="F5">5F</xref>). Setal pattern as in Fig. <xref ref-type="fig" rid="F6">6A–C</xref>. Leg I: coxa with 3 setae, trochanter with 5 dorsal setae, femur with 13 setae, <abbrev xmlns:xlink="http://www.w3.org/1999/xlink" xlink:title="tibiotarsus" id="ABBRID0ETYAE" xlink:type="simple">Tib</abbrev> with 19 setae, including 2 knobbed apical tenent hairs. Leg II: coxa with 8 setae, trochanter with 5 setae, femur with 13 setae, <abbrev xmlns:xlink="http://www.w3.org/1999/xlink" xlink:title="tibiotarsus" id="ABBRID0EXYAE" xlink:type="simple">Tib</abbrev> with 19 setae, including 2 knobbed apical tenent hairs. Leg III: coxa with 7 setae, trochanter with 4 setae, femur with 11 setae, <abbrev xmlns:xlink="http://www.w3.org/1999/xlink" xlink:title="tibiotarsus" id="ABBRID0E2YAE" xlink:type="simple">Tib</abbrev> with 18 setae, including 2 knobbed apical tenent hairs; Claw slender, internal edge with strong subapical tooth (Fig. <xref ref-type="fig" rid="F5">5E</xref>); empodium absent; pretarsus with 2 setae (1 internal, 1 external) shorter than half of the length of claw (Fig. <xref ref-type="fig" rid="F6">6D–F</xref>).</p><fig id="F6" position="float" orientation="portrait"><object-id xmlns:xlink="http://www.w3.org/1999/xlink" content-type="doi" xlink:type="simple">10.3897/zookeys.1255.164170.figure6</object-id><object-id xmlns:xlink="http://www.w3.org/1999/xlink" content-type="arpha" xlink:type="simple">4EC018B3-1F30-5F7F-A4C7-1FE34B609D0C</object-id><label>Figure 6.</label><caption><p><italic><tp:taxon-name><tp:taxon-name-part taxon-name-part-type="genus" reg="Acherontiella">Acherontiella</tp:taxon-name-part> <tp:taxon-name-part taxon-name-part-type="species" reg="nezamdoosti">nezamdoosti</tp:taxon-name-part></tp:taxon-name></italic> sp. nov. A–C. Legs I–III, setal pattern of coxa, trochanter, femur and tibiotarsus; D–F. Legs I–III, foot complex. Scale bars: 0.02 mm (A, B); 0.01 mm (D–F).</p></caption><graphic xmlns:xlink="http://www.w3.org/1999/xlink" xlink:href="zookeys-1255-001_article-164170__-g006.jpg" position="float" orientation="portrait" xlink:type="simple" id="oo_1433955.jpg"><uri content-type="original_file" xlink:type="simple">https://binary.pensoft.net/fig/1433955</uri></graphic></fig><p><bold><italic>Abdomen</italic>.</bold> Ventral tube with 4+4 apical setae. Retinaculum and furca absent. 2 small anal spines present. Ratio <abbrev xmlns:xlink="http://www.w3.org/1999/xlink" xlink:title="anal spines" id="ABBRID0EG1AE" xlink:type="simple">ASp</abbrev>: claw III = 0.36:1</p><p><bold><italic>Setal pattern</italic>.</bold> Dorsal setal pattern generally of type I with mesosetae (after <xref ref-type="bibr" rid="B20">Jordana et al. 1997</xref>). Setae on head and body serrate (Fig. <xref ref-type="fig" rid="F5">5D</xref>), sensilla longer and smooth.</p><p><bold><italic>Head</italic>.</bold> Dorsal setal pattern as in Fig. <xref ref-type="fig" rid="F3">3C</xref>. Seta a0 often present (absent in some specimens); d1–d5; sd3–sd5 (sd1 and sd2 absent); v1 [v2 absent]; c2–c5 (c1 absent); p1–p5; oc1–oc2 (oc3 absent). Ventral setal pattern as in Fig. <xref ref-type="fig" rid="F4">4A</xref>, with smooth setae.</p><p><bold><italic>Thorax</italic>.</bold> Dorsal setal pattern as in Fig. <xref ref-type="fig" rid="F7">7</xref>. Position of <abbrev xmlns:xlink="http://www.w3.org/1999/xlink" xlink:title="sensory setae" id="ABBRID0ET2AE" xlink:type="simple">ss</abbrev> in <italic>p</italic> row of setae on Th II–III is 4 and 4, respectively. Th I with 3+3 setae (m1, m3 and m4); Th II and III with 3 rows of setae – <italic>a</italic>: 4+4 as a1, a2, a4 and a5 [a3 absent]; <italic>m</italic>: 3+3 between m6(s) as m1, m4 and m5 [m2 and m3 absent]; <italic>p</italic>: 3+3 between p4(s) as p1–p3. Thoracic sterna without setae.</p><fig id="F7" position="float" orientation="portrait"><object-id xmlns:xlink="http://www.w3.org/1999/xlink" content-type="doi" xlink:type="simple">10.3897/zookeys.1255.164170.figure7</object-id><object-id xmlns:xlink="http://www.w3.org/1999/xlink" content-type="arpha" xlink:type="simple">8D78A0F9-898B-503C-ABAD-52962862CAC6</object-id><label>Figure 7.</label><caption><p><italic><tp:taxon-name><tp:taxon-name-part taxon-name-part-type="genus" reg="Acherontiella">Acherontiella</tp:taxon-name-part> <tp:taxon-name-part taxon-name-part-type="species" reg="nezamdoosti">nezamdoosti</tp:taxon-name-part></tp:taxon-name></italic> sp.nov. Th I–III, setal pattern of dorsal side. Scale bar: 0.025 mm.</p></caption><graphic xmlns:xlink="http://www.w3.org/1999/xlink" xlink:href="zookeys-1255-001_article-164170__-g007.jpg" position="float" orientation="portrait" xlink:type="simple" id="oo_1433956.jpg"><uri content-type="original_file" xlink:type="simple">https://binary.pensoft.net/fig/1433956</uri></graphic></fig><p><bold><italic>Abdomen</italic>.</bold> Dorsal setal pattern as in Fig. <xref ref-type="fig" rid="F8">8A</xref>, ventral setal pattern as in Fig. <xref ref-type="fig" rid="F8">8B</xref>. The position of <abbrev xmlns:xlink="http://www.w3.org/1999/xlink" xlink:title="sensory setae" id="ABBRID0EG4AE" xlink:type="simple">ss</abbrev> in <italic>p</italic> row on <abbrev xmlns:xlink="http://www.w3.org/1999/xlink" xlink:title="abdominal segment" id="ABBRID0EM4AE" xlink:type="simple">Abd</abbrev> I–V as 5, 5, 5, 4, 3, respectively. <abbrev xmlns:xlink="http://www.w3.org/1999/xlink" xlink:title="abdominal segment" id="ABBRID0EQ4AE" xlink:type="simple">Abd</abbrev> I–III with 2 rows of setae –<italic>a</italic>: 5+5 as a1–a5; <italic>p</italic>: 4+4 between p5(s) as p1–p4. <abbrev xmlns:xlink="http://www.w3.org/1999/xlink" xlink:title="abdominal segment" id="ABBRID0EY4AE" xlink:type="simple">Abd</abbrev> IV with 3 rows of setae – <italic>a</italic>: 4+4 as a1, a2, a4 and a5 [a3 absent]; <italic>m</italic>: 3+3 as m1, m4 and m5 [m2 and m3 absent]; <italic>p</italic>: 3+3 between p4(s) as p1–p3. <abbrev xmlns:xlink="http://www.w3.org/1999/xlink" xlink:title="abdominal segment" id="ABBRID0EC5AE" xlink:type="simple">Abd</abbrev> V with 2 rows of setae – <italic>a</italic>: 3+3 as a1–a3; <italic>p</italic>: 2+2 between p3(s) as p1 and p2.</p><fig id="F8" position="float" orientation="portrait"><object-id xmlns:xlink="http://www.w3.org/1999/xlink" content-type="doi" xlink:type="simple">10.3897/zookeys.1255.164170.figure8</object-id><object-id xmlns:xlink="http://www.w3.org/1999/xlink" content-type="arpha" xlink:type="simple">EE59FA08-1C8C-5F2E-8375-C4EBEB83E2B3</object-id><label>Figure 8.</label><caption><p><italic><tp:taxon-name><tp:taxon-name-part taxon-name-part-type="genus" reg="Acherontiella">Acherontiella</tp:taxon-name-part> <tp:taxon-name-part taxon-name-part-type="species" reg="nezamdoosti">nezamdoosti</tp:taxon-name-part></tp:taxon-name></italic> sp. nov. A. <abbrev xmlns:xlink="http://www.w3.org/1999/xlink" xlink:title="abdominal segment" id="ABBRID0E45AE" xlink:type="simple">Abd</abbrev> I–VI, setal pattern of dorsal side; B. <abbrev xmlns:xlink="http://www.w3.org/1999/xlink" xlink:title="abdominal segment" id="ABBRID0EB6AE" xlink:type="simple">Abd</abbrev> I–VI, setal pattern of ventral side. Scale bars: 0.025 mm (A, B).</p></caption><graphic xmlns:xlink="http://www.w3.org/1999/xlink" xlink:href="zookeys-1255-001_article-164170__-g008.jpg" position="float" orientation="portrait" xlink:type="simple" id="oo_1433957.jpg"><uri content-type="original_file" xlink:type="simple">https://binary.pensoft.net/fig/1433957</uri></graphic></fig></tp:treatment-sec><tp:treatment-sec sec-type="etymology" id="SECID0EK6AE"><title>Etymology.</title><p>The new species is dedicated to Javad Nezamdoost, the founder and former director of the Cave and Speleology Association (ISCA) of Iran who has made a lot of efforts in exploration and protection of Iranian caves.</p></tp:treatment-sec><tp:treatment-sec sec-type="Taxonomic remarks" id="SECID0EP6AE"><title>Taxonomic remarks.</title><p>So far, 22 species of <italic><tp:taxon-name><tp:taxon-name-part taxon-name-part-type="genus" reg="Acherontiella">Acherontiella</tp:taxon-name-part></tp:taxon-name></italic> have been described (Table <xref ref-type="table" rid="T2">2</xref>), which may be divided into two groups based on the presence of anal spines. There are 10 <italic><tp:taxon-name><tp:taxon-name-part taxon-name-part-type="genus" reg="Acherontiella">Acherontiella</tp:taxon-name-part></tp:taxon-name></italic> species with anal spines: <italic><tp:taxon-name><tp:taxon-name-part taxon-name-part-type="genus" reg="Acherontiella">A.</tp:taxon-name-part> <tp:taxon-name-part taxon-name-part-type="species" reg="nezamdoosti">nezamdoosti</tp:taxon-name-part></tp:taxon-name></italic> sp. nov., <italic><tp:taxon-name><tp:taxon-name-part taxon-name-part-type="genus" reg="Acherontiella">A.</tp:taxon-name-part> <tp:taxon-name-part taxon-name-part-type="species" reg="aokii">aokii</tp:taxon-name-part></tp:taxon-name></italic> Tamura &amp; Yue, 1999, <italic><tp:taxon-name><tp:taxon-name-part taxon-name-part-type="genus" reg="Acherontiella">A.</tp:taxon-name-part> <tp:taxon-name-part taxon-name-part-type="species" reg="bougisi">bougisi</tp:taxon-name-part></tp:taxon-name></italic>, <italic><tp:taxon-name><tp:taxon-name-part taxon-name-part-type="genus" reg="Acherontiella">A.</tp:taxon-name-part> <tp:taxon-name-part taxon-name-part-type="species" reg="cavernicola">cavernicola</tp:taxon-name-part></tp:taxon-name></italic> (Tarsia in Curia, 1941), <italic><tp:taxon-name><tp:taxon-name-part taxon-name-part-type="genus" reg="Acherontiella">A.</tp:taxon-name-part> <tp:taxon-name-part taxon-name-part-type="species" reg="epigea">epigea</tp:taxon-name-part></tp:taxon-name></italic> Bonet, 1945, <italic><tp:taxon-name><tp:taxon-name-part taxon-name-part-type="genus" reg="Acherontiella">A.</tp:taxon-name-part> <tp:taxon-name-part taxon-name-part-type="species" reg="mac">mac</tp:taxon-name-part></tp:taxon-name></italic> (Palacios-Vargas &amp; Thibaud, 1985), <italic><tp:taxon-name><tp:taxon-name-part taxon-name-part-type="genus" reg="Acherontiella">A.</tp:taxon-name-part> <tp:taxon-name-part taxon-name-part-type="species" reg="prominentia">prominentia</tp:taxon-name-part></tp:taxon-name></italic> Thibaud &amp; Weiner, 1997, <italic><tp:taxon-name><tp:taxon-name-part taxon-name-part-type="genus" reg="Acherontiella">A.</tp:taxon-name-part> <tp:taxon-name-part taxon-name-part-type="species" reg="sabina">sabina</tp:taxon-name-part></tp:taxon-name></italic> Bonet, 1945, <italic><tp:taxon-name><tp:taxon-name-part taxon-name-part-type="genus" reg="Acherontiella">A.</tp:taxon-name-part> <tp:taxon-name-part taxon-name-part-type="species" reg="thai">thai</tp:taxon-name-part></tp:taxon-name></italic> Thibaud, 1990 and <italic><tp:taxon-name><tp:taxon-name-part taxon-name-part-type="genus" reg="Acherontiella">A.</tp:taxon-name-part> <tp:taxon-name-part taxon-name-part-type="species" reg="thibaudi">thibaudi</tp:taxon-name-part></tp:taxon-name></italic> Barra, 1994. Of these, the new species along with <italic><tp:taxon-name><tp:taxon-name-part taxon-name-part-type="genus" reg="Acherontiella">A.</tp:taxon-name-part> <tp:taxon-name-part taxon-name-part-type="species" reg="bougisi">bougisi</tp:taxon-name-part></tp:taxon-name></italic>, <italic><tp:taxon-name><tp:taxon-name-part taxon-name-part-type="genus" reg="Acherontiella">A.</tp:taxon-name-part> <tp:taxon-name-part taxon-name-part-type="species" reg="epigea">epigea</tp:taxon-name-part></tp:taxon-name></italic>, and <italic><tp:taxon-name><tp:taxon-name-part taxon-name-part-type="genus" reg="Acherontiella">A.</tp:taxon-name-part> <tp:taxon-name-part taxon-name-part-type="species" reg="sabina">sabina</tp:taxon-name-part></tp:taxon-name></italic> have claws with strong tooth, while claws in <italic><tp:taxon-name><tp:taxon-name-part taxon-name-part-type="genus" reg="Acherontiella">A.</tp:taxon-name-part> <tp:taxon-name-part taxon-name-part-type="species" reg="aokii">aokii</tp:taxon-name-part></tp:taxon-name></italic>, <italic><tp:taxon-name><tp:taxon-name-part taxon-name-part-type="genus" reg="Acherontiella">A.</tp:taxon-name-part> <tp:taxon-name-part taxon-name-part-type="species" reg="cavernicola">cavernicola</tp:taxon-name-part></tp:taxon-name></italic>, <italic><tp:taxon-name><tp:taxon-name-part taxon-name-part-type="genus" reg="Acherontiella">A.</tp:taxon-name-part> <tp:taxon-name-part taxon-name-part-type="species" reg="mac">mac</tp:taxon-name-part></tp:taxon-name></italic>, and <italic><tp:taxon-name><tp:taxon-name-part taxon-name-part-type="genus" reg="Acherontiella">A.</tp:taxon-name-part> <tp:taxon-name-part taxon-name-part-type="species" reg="thai">thai</tp:taxon-name-part></tp:taxon-name></italic> are toothless. <italic><tp:taxon-name><tp:taxon-name-part taxon-name-part-type="genus" reg="Acherontiella">Acherontiella</tp:taxon-name-part> <tp:taxon-name-part taxon-name-part-type="species" reg="nezamdoosti">nezamdoosti</tp:taxon-name-part></tp:taxon-name></italic> sp. nov. and <italic><tp:taxon-name><tp:taxon-name-part taxon-name-part-type="genus" reg="Acherontiella">A.</tp:taxon-name-part> <tp:taxon-name-part taxon-name-part-type="species" reg="sabina">sabina</tp:taxon-name-part></tp:taxon-name></italic> differ from <italic><tp:taxon-name><tp:taxon-name-part taxon-name-part-type="genus" reg="Acherontiella">A.</tp:taxon-name-part> <tp:taxon-name-part taxon-name-part-type="species" reg="epigea">epigea</tp:taxon-name-part></tp:taxon-name></italic> and <italic><tp:taxon-name><tp:taxon-name-part taxon-name-part-type="genus" reg="Acherontiella">A.</tp:taxon-name-part> <tp:taxon-name-part taxon-name-part-type="species" reg="bougisi">bougisi</tp:taxon-name-part></tp:taxon-name></italic> by 2 knobbed tenent hairs on tibiotarsi, while <italic><tp:taxon-name><tp:taxon-name-part taxon-name-part-type="genus" reg="Acherontiella">A.</tp:taxon-name-part> <tp:taxon-name-part taxon-name-part-type="species" reg="epigea">epigea</tp:taxon-name-part></tp:taxon-name></italic> and <italic><tp:taxon-name><tp:taxon-name-part taxon-name-part-type="genus" reg="Acherontiella">A.</tp:taxon-name-part> <tp:taxon-name-part taxon-name-part-type="species" reg="bougisi">bougisi</tp:taxon-name-part></tp:taxon-name></italic> has just 1 more or less knobbed tenent hair. Moreover, <italic><tp:taxon-name><tp:taxon-name-part taxon-name-part-type="genus" reg="Acherontiella">A.</tp:taxon-name-part> <tp:taxon-name-part taxon-name-part-type="species" reg="nezamdoosti">nezamdoosti</tp:taxon-name-part></tp:taxon-name></italic> sp. nov. differs from <italic><tp:taxon-name><tp:taxon-name-part taxon-name-part-type="genus" reg="Acherontiella">A.</tp:taxon-name-part> <tp:taxon-name-part taxon-name-part-type="species" reg="sabina">sabina</tp:taxon-name-part></tp:taxon-name></italic> in <abbrev xmlns:xlink="http://www.w3.org/1999/xlink" xlink:title="antennal segment" id="ABBRID0E2IAG" xlink:type="simple">Ant</abbrev> IV with 4 short subglobular sensilla, Th1 with setae m1, m3, and m4 and Th II–III without setae a3, m2, and m3. In the contrary, <italic><tp:taxon-name><tp:taxon-name-part taxon-name-part-type="genus" reg="Acherontiella">A.</tp:taxon-name-part> <tp:taxon-name-part taxon-name-part-type="species" reg="sabina">sabina</tp:taxon-name-part></tp:taxon-name></italic> has <abbrev xmlns:xlink="http://www.w3.org/1999/xlink" xlink:title="antennal segment" id="ABBRID0EKJAG" xlink:type="simple">Ant</abbrev> IV with 4 long cylindrical sensilla, Th1 with setae m1, m2, m4 and Th II–III with setae a3, m2, and m3. Additionally, <italic><tp:taxon-name><tp:taxon-name-part taxon-name-part-type="genus" reg="Acherontiella">A.</tp:taxon-name-part> <tp:taxon-name-part taxon-name-part-type="species" reg="bougisi">bougisi</tp:taxon-name-part></tp:taxon-name></italic> is the only species of this genus that has been recorded from Iran so far. <italic><tp:taxon-name><tp:taxon-name-part taxon-name-part-type="genus" reg="Acherontiella">Acherontiella</tp:taxon-name-part> <tp:taxon-name-part taxon-name-part-type="species" reg="nezamdoosti">nezamdoosti</tp:taxon-name-part></tp:taxon-name></italic> sp. nov. clearly differs from <italic><tp:taxon-name><tp:taxon-name-part taxon-name-part-type="genus" reg="Acherontiella">A.</tp:taxon-name-part> <tp:taxon-name-part taxon-name-part-type="species" reg="bougisi">bougisi</tp:taxon-name-part></tp:taxon-name></italic> in several diagnostic characters: 4 sensilla on <abbrev xmlns:xlink="http://www.w3.org/1999/xlink" xlink:title="antennal segment" id="ABBRID0EPKAG" xlink:type="simple">Ant</abbrev> IV are subglobular, and fully exposed (not concealed by tegumentary folds), whereas in <italic><tp:taxon-name><tp:taxon-name-part taxon-name-part-type="genus" reg="Acherontiella">A.</tp:taxon-name-part> <tp:taxon-name-part taxon-name-part-type="species" reg="bougisi">bougisi</tp:taxon-name-part></tp:taxon-name></italic>, they are thick, cylindrical, and partially hidden by tegumentary folds. Setae d1 and oc3 are absent on the dorsal side of head in the new species, but present in <italic><tp:taxon-name><tp:taxon-name-part taxon-name-part-type="genus" reg="Acherontiella">A.</tp:taxon-name-part> <tp:taxon-name-part taxon-name-part-type="species" reg="bougisi">bougisi</tp:taxon-name-part></tp:taxon-name></italic>. Seta a7 (la1) is present on Th II–III in <italic><tp:taxon-name><tp:taxon-name-part taxon-name-part-type="genus" reg="Acherontiella">A.</tp:taxon-name-part> <tp:taxon-name-part taxon-name-part-type="species" reg="nezamdoosti">nezamdoosti</tp:taxon-name-part></tp:taxon-name></italic> sp. nov., while it is absent in <italic><tp:taxon-name><tp:taxon-name-part taxon-name-part-type="genus" reg="Acherontiella">A.</tp:taxon-name-part> <tp:taxon-name-part taxon-name-part-type="species" reg="bougisi">bougisi</tp:taxon-name-part></tp:taxon-name></italic>. Furthermore, seta a3 is present on <abbrev xmlns:xlink="http://www.w3.org/1999/xlink" xlink:title="abdominal segment" id="ABBRID0E6LAG" xlink:type="simple">Abd</abbrev> I–III in the new species but it is absent in <italic><tp:taxon-name><tp:taxon-name-part taxon-name-part-type="genus" reg="Acherontiella">A.</tp:taxon-name-part> <tp:taxon-name-part taxon-name-part-type="species" reg="bougisi">bougisi</tp:taxon-name-part></tp:taxon-name></italic>. The two species also differ in the <italic>p</italic> row of <abbrev xmlns:xlink="http://www.w3.org/1999/xlink" xlink:title="abdominal segment" id="ABBRID0EQMAG" xlink:type="simple">Abd</abbrev> IV, where <italic><tp:taxon-name><tp:taxon-name-part taxon-name-part-type="genus" reg="Acherontiella">A.</tp:taxon-name-part> <tp:taxon-name-part taxon-name-part-type="species" reg="nezamdoosti">nezamdoosti</tp:taxon-name-part></tp:taxon-name></italic> sp. nov. bears <abbrev xmlns:xlink="http://www.w3.org/1999/xlink" xlink:title="sensory setae" id="ABBRID0E6MAG" xlink:type="simple">ss</abbrev> in position p4, in contrast to p5 in <italic><tp:taxon-name><tp:taxon-name-part taxon-name-part-type="genus" reg="Acherontiella">A.</tp:taxon-name-part> <tp:taxon-name-part taxon-name-part-type="species" reg="bougisi">bougisi</tp:taxon-name-part></tp:taxon-name></italic>. Finally, seta a2 is present on <abbrev xmlns:xlink="http://www.w3.org/1999/xlink" xlink:title="abdominal segment" id="ABBRID0EONAG" xlink:type="simple">Abd</abbrev> V in the new species, whereas it is absent in <italic><tp:taxon-name><tp:taxon-name-part taxon-name-part-type="genus" reg="Acherontiella">A.</tp:taxon-name-part> <tp:taxon-name-part taxon-name-part-type="species" reg="bougisi">bougisi</tp:taxon-name-part></tp:taxon-name></italic>.</p><fig id="F9" position="float" orientation="portrait"><object-id xmlns:xlink="http://www.w3.org/1999/xlink" content-type="doi" xlink:type="simple">10.3897/zookeys.1255.164170.figure9</object-id><object-id xmlns:xlink="http://www.w3.org/1999/xlink" content-type="arpha" xlink:type="simple">96AA1B3B-8BB6-5167-AEEC-867E27B8B856</object-id><label>Figure 9.</label><caption><p>A. Location of Razavi Khorasan province in Iran (orange) and Moghan Cave (red asterisk), type locality of <italic><tp:taxon-name><tp:taxon-name-part taxon-name-part-type="genus" reg="Acherontiella">A.</tp:taxon-name-part> <tp:taxon-name-part taxon-name-part-type="species" reg="palaciosi">palaciosi</tp:taxon-name-part></tp:taxon-name></italic> sp. nov.; B. Main entrance of Moghan Cave in autumn (photo: M. Mehrafrooz Mayvan); C. Ground plan of the Moghan Cave (sketched by V. Ashrafi).</p></caption><graphic xmlns:xlink="http://www.w3.org/1999/xlink" xlink:href="zookeys-1255-001_article-164170__-g009.jpg" position="float" orientation="portrait" xlink:type="simple" id="oo_1433958.jpg"><uri content-type="original_file" xlink:type="simple">https://binary.pensoft.net/fig/1433958</uri></graphic></fig><fig id="F10" position="float" orientation="portrait"><object-id xmlns:xlink="http://www.w3.org/1999/xlink" content-type="doi" xlink:type="simple">10.3897/zookeys.1255.164170.figure10</object-id><object-id xmlns:xlink="http://www.w3.org/1999/xlink" content-type="arpha" xlink:type="simple">C7487153-7860-596B-9613-7DA266DC1C5E</object-id><label>Figure 10.</label><caption><p>A. Burnik Cave – stairs into steep entrance and cave surroundings in spring (photo: Mahmood Mehrafrooz); B. Burnik Cave – giant flowstones in stalagmite hall (photo: H. Nezamdoost); C. Moghan Cave showing a column in the first cave floor where <italic><tp:taxon-name><tp:taxon-name-part taxon-name-part-type="genus" reg="Acherontiella">A.</tp:taxon-name-part> <tp:taxon-name-part taxon-name-part-type="species" reg="palaciosi">palaciosi</tp:taxon-name-part></tp:taxon-name></italic> sp. nov. was collected (photo: V. Ashrafi).</p></caption><graphic xmlns:xlink="http://www.w3.org/1999/xlink" xlink:href="zookeys-1255-001_article-164170__-g010.jpg" position="float" orientation="portrait" xlink:type="simple" id="oo_1433959.jpg"><uri content-type="original_file" xlink:type="simple">https://binary.pensoft.net/fig/1433959</uri></graphic></fig><table-wrap id="T2" position="float" orientation="portrait"><label>Table 2.</label><caption><p>Differential characters of world species of <italic><tp:taxon-name><tp:taxon-name-part taxon-name-part-type="genus" reg="Acherontiella">Acherontiella.</tp:taxon-name-part></tp:taxon-name></italic> Characters: 1, Anal spines: 0 = absent, 1 = present; 2, Tibiotarsal tenent hair(s) number; 3, Tibiotarsal tenent hair form: 1 = pointed, 2 = knobbed; 4, <abbrev xmlns:xlink="http://www.w3.org/1999/xlink" xlink:title="antennal segment" id="ABBRID0E4PAG" xlink:type="simple">Ant</abbrev> IV sensilla number; 5, internal tooth on claw: 0 = absent, 1 = weekly developed, 2 = strong; 6, <abbrev xmlns:xlink="http://www.w3.org/1999/xlink" xlink:title="ventral tube" id="ABBRID0EBQAG" xlink:type="simple">VT</abbrev> – number of apical setae; 7, Th I <italic>m</italic> setae; 8, Th II–III <italic>a</italic> row setae; 9, Th II–III <italic>m</italic> row setae; 10, Th II–III <italic>p</italic> row setae; 11, <abbrev xmlns:xlink="http://www.w3.org/1999/xlink" xlink:title="abdominal segment" id="ABBRID0ENQAG" xlink:type="simple">Abd</abbrev> I–III <italic>a</italic> row setae; 12, <abbrev xmlns:xlink="http://www.w3.org/1999/xlink" xlink:title="abdominal segment" id="ABBRID0ETQAG" xlink:type="simple">Abd</abbrev> I–III <italic>p</italic> row setae; 13, <abbrev xmlns:xlink="http://www.w3.org/1999/xlink" xlink:title="abdominal segment" id="ABBRID0EZQAG" xlink:type="simple">Abd</abbrev> IV <italic>a</italic> row setae; 14, <abbrev xmlns:xlink="http://www.w3.org/1999/xlink" xlink:title="abdominal segment" id="ABBRID0E6QAG" xlink:type="simple">Abd</abbrev> IV <italic>m</italic> row setae; 15, <abbrev xmlns:xlink="http://www.w3.org/1999/xlink" xlink:title="abdominal segment" id="ABBRID0EFRAG" xlink:type="simple">Abd</abbrev> IV <italic>p</italic> row setae; 16, <abbrev xmlns:xlink="http://www.w3.org/1999/xlink" xlink:title="abdominal segment" id="ABBRID0ELRAG" xlink:type="simple">Abd</abbrev> V <italic>a</italic> row setae; 17, <abbrev xmlns:xlink="http://www.w3.org/1999/xlink" xlink:title="abdominal segment" id="ABBRID0ERRAG" xlink:type="simple">Abd</abbrev> V <italic>m</italic> row setae; 18, <abbrev xmlns:xlink="http://www.w3.org/1999/xlink" xlink:title="abdominal segment" id="ABBRID0EXRAG" xlink:type="simple">Abd</abbrev> V <italic>p</italic> row setae. “-“= absence of data.</p></caption><table id="TID0ED5BG" rules="all"><tbody><tr><th rowspan="1" colspan="1">Species/Characters</th><th rowspan="1" colspan="1">1</th><th rowspan="1" colspan="1">2</th><th rowspan="1" colspan="1">3</th><th rowspan="1" colspan="1">4</th><th rowspan="1" colspan="1">5</th><th rowspan="1" colspan="1">6</th><th rowspan="1" colspan="1">7</th><th rowspan="1" colspan="1">8</th><th rowspan="1" colspan="1">9</th><th rowspan="1" colspan="1">10</th><th rowspan="1" colspan="1">11</th><th rowspan="1" colspan="1">12</th><th rowspan="1" colspan="1">13</th><th rowspan="1" colspan="1">14</th><th rowspan="1" colspan="1">15</th><th rowspan="1" colspan="1">16</th><th rowspan="1" colspan="1">17</th><th rowspan="1" colspan="1">18</th></tr><tr><td rowspan="1" colspan="1"><italic><tp:taxon-name><tp:taxon-name-part taxon-name-part-type="genus" reg="Acherontiella">A.</tp:taxon-name-part> <tp:taxon-name-part taxon-name-part-type="species" reg="aokii">aokii</tp:taxon-name-part></tp:taxon-name></italic> Tamura &amp; Yue, 1999</td><td rowspan="1" colspan="1">1</td><td rowspan="1" colspan="1">0</td><td rowspan="1" colspan="1">–</td><td rowspan="1" colspan="1">4</td><td rowspan="1" colspan="1">0</td><td rowspan="1" colspan="1">4+4</td><td rowspan="1" colspan="1">1 3 4</td><td rowspan="1" colspan="1">1 3 4 5</td><td rowspan="1" colspan="1">1 3 4</td><td rowspan="1" colspan="1">1 3 4(s)</td><td rowspan="1" colspan="1">1 3 4 5</td><td rowspan="1" colspan="1">1–5(s)</td><td rowspan="1" colspan="1">1 2 5</td><td rowspan="1" colspan="1">0</td><td rowspan="1" colspan="1">1–4(s)</td><td rowspan="1" colspan="1">1 3</td><td rowspan="1" colspan="1">0</td><td rowspan="1" colspan="1">1–3(s)</td></tr><tr><td rowspan="1" colspan="1"><italic><tp:taxon-name><tp:taxon-name-part taxon-name-part-type="genus" reg="Acherontiella">A.</tp:taxon-name-part> <tp:taxon-name-part taxon-name-part-type="species" reg="bougisi">bougisi</tp:taxon-name-part></tp:taxon-name></italic> Cassagnau &amp; Delamare Deboutteville, 1955</td><td rowspan="1" colspan="1">1</td><td rowspan="1" colspan="1">1–2</td><td rowspan="1" colspan="1">2</td><td rowspan="1" colspan="1">4</td><td rowspan="1" colspan="1">1</td><td rowspan="1" colspan="1">4+4</td><td rowspan="1" colspan="1">1 3 4</td><td rowspan="1" colspan="1">1 2 4 5</td><td rowspan="1" colspan="1">1 3 5</td><td rowspan="1" colspan="1">1–4(s)</td><td rowspan="1" colspan="1">1 2 3 4 5</td><td rowspan="1" colspan="1">1–5(s)</td><td rowspan="1" colspan="1">1 2 4 5</td><td rowspan="1" colspan="1">1 3 5</td><td rowspan="1" colspan="1">1–5(s)</td><td rowspan="1" colspan="1">1 3</td><td rowspan="1" colspan="1">0</td><td rowspan="1" colspan="1">1–3 (s)</td></tr><tr><td rowspan="1" colspan="1"><italic><tp:taxon-name><tp:taxon-name-part taxon-name-part-type="genus" reg="Acherontiella">A.</tp:taxon-name-part> <tp:taxon-name-part taxon-name-part-type="species" reg="candida">candida</tp:taxon-name-part></tp:taxon-name></italic> (Delamare Deboutteville, 1952)</td><td rowspan="1" colspan="1">0</td><td rowspan="1" colspan="1">0</td><td rowspan="1" colspan="1">–</td><td rowspan="1" colspan="1">5</td><td rowspan="1" colspan="1">0</td><td rowspan="1" colspan="1">4+4</td><td rowspan="1" colspan="1">1 3 4</td><td rowspan="1" colspan="1">1 2 4 5</td><td rowspan="1" colspan="1">1 3 5</td><td rowspan="1" colspan="1">1–4(s)</td><td rowspan="1" colspan="1">1 2 3 4 5</td><td rowspan="1" colspan="1">1–5(s)</td><td rowspan="1" colspan="1">1 2 4 5</td><td rowspan="1" colspan="1">1 3 5</td><td rowspan="1" colspan="1">1–4(s)</td><td rowspan="1" colspan="1">1 3</td><td rowspan="1" colspan="1">0</td><td rowspan="1" colspan="1">1–3(s)</td></tr><tr><td rowspan="1" colspan="1"><italic><tp:taxon-name><tp:taxon-name-part taxon-name-part-type="genus" reg="Acherontiella">A.</tp:taxon-name-part> <tp:taxon-name-part taxon-name-part-type="species" reg="carusoi">carusoi</tp:taxon-name-part></tp:taxon-name></italic> Dallai, 1978</td><td rowspan="1" colspan="1">0</td><td rowspan="1" colspan="1">2</td><td rowspan="1" colspan="1">2</td><td rowspan="1" colspan="1">4</td><td rowspan="1" colspan="1">2</td><td rowspan="1" colspan="1">4+4</td><td rowspan="1" colspan="1">1 (2) 3 4</td><td rowspan="1" colspan="1">1 2 4 5</td><td rowspan="1" colspan="1">1 4 5</td><td rowspan="1" colspan="1">1 2 4(s)</td><td rowspan="1" colspan="1">1 2 4 5</td><td rowspan="1" colspan="1">1 2 3 5(s)</td><td rowspan="1" colspan="1">1 2 4 5</td><td rowspan="1" colspan="1">4</td><td rowspan="1" colspan="1">1–4(s)</td><td rowspan="1" colspan="1">1 2 3</td><td rowspan="1" colspan="1">0</td><td rowspan="1" colspan="1">1–3(s)</td></tr><tr><td rowspan="1" colspan="1"><italic><tp:taxon-name><tp:taxon-name-part taxon-name-part-type="genus" reg="Acherontiella">A.</tp:taxon-name-part> <tp:taxon-name-part taxon-name-part-type="species" reg="cassagnaui">cassagnaui</tp:taxon-name-part></tp:taxon-name></italic> Thibaud, 1967</td><td rowspan="1" colspan="1">0</td><td rowspan="1" colspan="1">2</td><td rowspan="1" colspan="1">2</td><td rowspan="1" colspan="1">4</td><td rowspan="1" colspan="1">2</td><td rowspan="1" colspan="1">4+4</td><td rowspan="1" colspan="1">1 3 4</td><td rowspan="1" colspan="1">1 2 4 5</td><td rowspan="1" colspan="1">1 4 5</td><td rowspan="1" colspan="1">1 2 4(s)</td><td rowspan="1" colspan="1">1 2 3 4 5</td><td rowspan="1" colspan="1">1–5(s)</td><td rowspan="1" colspan="1">1 2 4 5</td><td rowspan="1" colspan="1">1 4 5</td><td rowspan="1" colspan="1">1–4(s)</td><td rowspan="1" colspan="1">1 2 3</td><td rowspan="1" colspan="1">1 3</td><td rowspan="1" colspan="1">1–3(s)</td></tr><tr><td rowspan="1" colspan="1"><italic><tp:taxon-name><tp:taxon-name-part taxon-name-part-type="genus" reg="Acherontiella">A.</tp:taxon-name-part> <tp:taxon-name-part taxon-name-part-type="species" reg="cavernicola">cavernicola</tp:taxon-name-part></tp:taxon-name></italic> (Tarsia in Curia, 1941)</td><td rowspan="1" colspan="1">1</td><td rowspan="1" colspan="1">2</td><td rowspan="1" colspan="1">2</td><td rowspan="1" colspan="1">4</td><td rowspan="1" colspan="1">0</td><td rowspan="1" colspan="1">4+4</td><td rowspan="1" colspan="1">–</td><td rowspan="1" colspan="1">–</td><td rowspan="1" colspan="1">–</td><td rowspan="1" colspan="1">–</td><td rowspan="1" colspan="1">–</td><td rowspan="1" colspan="1">–</td><td rowspan="1" colspan="1">–</td><td rowspan="1" colspan="1">–</td><td rowspan="1" colspan="1">–</td><td rowspan="1" colspan="1">–</td><td rowspan="1" colspan="1">0</td><td rowspan="1" colspan="1">–</td></tr><tr><td rowspan="1" colspan="1"><italic><tp:taxon-name><tp:taxon-name-part taxon-name-part-type="genus" reg="Acherontiella">A.</tp:taxon-name-part> <tp:taxon-name-part taxon-name-part-type="species" reg="colotlipana">colotlipana</tp:taxon-name-part></tp:taxon-name></italic> Palacios-Vargas &amp; Thibaud, 1985</td><td rowspan="1" colspan="1">0</td><td rowspan="1" colspan="1">1</td><td rowspan="1" colspan="1">1</td><td rowspan="1" colspan="1">5</td><td rowspan="1" colspan="1">0</td><td rowspan="1" colspan="1">4+4</td><td rowspan="1" colspan="1">1 3 4</td><td rowspan="1" colspan="1">1 2 4 5</td><td rowspan="1" colspan="1">1 4 5</td><td rowspan="1" colspan="1">1–4(s)</td><td rowspan="1" colspan="1">1 2 3 4 5</td><td rowspan="1" colspan="1">1–5(s)</td><td rowspan="1" colspan="1">1 2 4 5</td><td rowspan="1" colspan="1">1 3</td><td rowspan="1" colspan="1">1–4(s)</td><td rowspan="1" colspan="1">1 3</td><td rowspan="1" colspan="1">0</td><td rowspan="1" colspan="1">1–3(s)</td></tr><tr><td rowspan="1" colspan="1"><italic><tp:taxon-name><tp:taxon-name-part taxon-name-part-type="genus" reg="Acherontiella">A.</tp:taxon-name-part> <tp:taxon-name-part taxon-name-part-type="species" reg="dentata">dentata</tp:taxon-name-part></tp:taxon-name></italic> Djanaschvili, 1971</td><td rowspan="1" colspan="1">0</td><td rowspan="1" colspan="1">2</td><td rowspan="1" colspan="1">2</td><td rowspan="1" colspan="1">4</td><td rowspan="1" colspan="1">2</td><td rowspan="1" colspan="1">4+4</td><td rowspan="1" colspan="1">1 3 4</td><td rowspan="1" colspan="1">1 2 4 5</td><td rowspan="1" colspan="1">1 4 5</td><td rowspan="1" colspan="1">1 2 4(s)</td><td rowspan="1" colspan="1">1 2 3 4 5</td><td rowspan="1" colspan="1">1–5(s)</td><td rowspan="1" colspan="1">1 2 4 5</td><td rowspan="1" colspan="1">2</td><td rowspan="1" colspan="1">1–4(s)</td><td rowspan="1" colspan="1">1 2 3</td><td rowspan="1" colspan="1">0</td><td rowspan="1" colspan="1">1–3(s)</td></tr><tr><td rowspan="1" colspan="1"><italic><tp:taxon-name><tp:taxon-name-part taxon-name-part-type="genus" reg="Acherontiella">A.</tp:taxon-name-part> <tp:taxon-name-part taxon-name-part-type="species" reg="epigea">epigea</tp:taxon-name-part></tp:taxon-name></italic> Bonet, 1945</td><td rowspan="1" colspan="1">1</td><td rowspan="1" colspan="1">1</td><td rowspan="1" colspan="1">2</td><td rowspan="1" colspan="1">4</td><td rowspan="1" colspan="1">2</td><td rowspan="1" colspan="1">4+4</td><td rowspan="1" colspan="1">1 3 4</td><td rowspan="1" colspan="1">1 2 3 4 5</td><td rowspan="1" colspan="1">1 3 4</td><td rowspan="1" colspan="1">1–4(s)</td><td rowspan="1" colspan="1">1 2 3 4 5</td><td rowspan="1" colspan="1">1–5(s)</td><td rowspan="1" colspan="1">1 2 4 5</td><td rowspan="1" colspan="1">1 3 5</td><td rowspan="1" colspan="1">1–4(s)</td><td rowspan="1" colspan="1">1 3</td><td rowspan="1" colspan="1">0</td><td rowspan="1" colspan="1">1–3(s)</td></tr><tr><td rowspan="1" colspan="1"><italic><tp:taxon-name><tp:taxon-name-part taxon-name-part-type="genus" reg="Acherontiella">A.</tp:taxon-name-part> <tp:taxon-name-part taxon-name-part-type="species" reg="globulata">globulata</tp:taxon-name-part></tp:taxon-name></italic> Thibaud &amp; Massoud, 1980</td><td rowspan="1" colspan="1">0</td><td rowspan="1" colspan="1">1</td><td rowspan="1" colspan="1">1</td><td rowspan="1" colspan="1">4</td><td rowspan="1" colspan="1">0</td><td rowspan="1" colspan="1">4+4</td><td rowspan="1" colspan="1">1 3 4</td><td rowspan="1" colspan="1">1 2 4 5</td><td rowspan="1" colspan="1">1 3 5</td><td rowspan="1" colspan="1">1–4(s)</td><td rowspan="1" colspan="1">1 2 4 5</td><td rowspan="1" colspan="1">1–5(s)</td><td rowspan="1" colspan="1">1 2 4 5</td><td rowspan="1" colspan="1">1 4</td><td rowspan="1" colspan="1">1–4(s)</td><td rowspan="1" colspan="1">1 3</td><td rowspan="1" colspan="1">0</td><td rowspan="1" colspan="1">1–2(s)</td></tr><tr><td rowspan="1" colspan="1"><italic><tp:taxon-name><tp:taxon-name-part taxon-name-part-type="genus" reg="Acherontiella">A.</tp:taxon-name-part> <tp:taxon-name-part taxon-name-part-type="species" reg="kowalskiorum">kowalskiorum</tp:taxon-name-part></tp:taxon-name></italic> Weiner &amp; Najt, 1998</td><td rowspan="1" colspan="1">0</td><td rowspan="1" colspan="1">0</td><td rowspan="1" colspan="1">–</td><td rowspan="1" colspan="1">5</td><td rowspan="1" colspan="1">0</td><td rowspan="1" colspan="1">4+4</td><td rowspan="1" colspan="1">1 3 4</td><td rowspan="1" colspan="1">1 2 4 5</td><td rowspan="1" colspan="1">1 4 5</td><td rowspan="1" colspan="1">1–4(s)</td><td rowspan="1" colspan="1">1 2 3 4 5</td><td rowspan="1" colspan="1">1–5(s)</td><td rowspan="1" colspan="1">1 2 4 5</td><td rowspan="1" colspan="1">1 3 5</td><td rowspan="1" colspan="1">1–5(s)</td><td rowspan="1" colspan="1">1 3</td><td rowspan="1" colspan="1">0</td><td rowspan="1" colspan="1">1–3(s)</td></tr><tr><td rowspan="1" colspan="1"><italic><tp:taxon-name><tp:taxon-name-part taxon-name-part-type="genus" reg="Acherontiella">A.</tp:taxon-name-part> <tp:taxon-name-part taxon-name-part-type="species" reg="mac">mac</tp:taxon-name-part></tp:taxon-name></italic> (Palacios-Vargas &amp; Thibaud, 1985)</td><td rowspan="1" colspan="1">1</td><td rowspan="1" colspan="1">1</td><td rowspan="1" colspan="1">1</td><td rowspan="1" colspan="1">4</td><td rowspan="1" colspan="1">0</td><td rowspan="1" colspan="1">4+4</td><td rowspan="1" colspan="1">1 3 4</td><td rowspan="1" colspan="1">1 2 4 5</td><td rowspan="1" colspan="1">1 4 5</td><td rowspan="1" colspan="1">1 2 4(s)</td><td rowspan="1" colspan="1">1 2 4 5</td><td rowspan="1" colspan="1">1–5(s)</td><td rowspan="1" colspan="1">1 2 4 5</td><td rowspan="1" colspan="1">3 5</td><td rowspan="1" colspan="1">1–4(s)</td><td rowspan="1" colspan="1">1 3</td><td rowspan="1" colspan="1">0</td><td rowspan="1" colspan="1">1–3(s)</td></tr><tr><td rowspan="1" colspan="1"><italic><tp:taxon-name><tp:taxon-name-part taxon-name-part-type="genus" reg="Acherontiella">A.</tp:taxon-name-part> <tp:taxon-name-part taxon-name-part-type="species" reg="massoudi">massoudi</tp:taxon-name-part></tp:taxon-name></italic> Thibaud, 1963</td><td rowspan="1" colspan="1">0</td><td rowspan="1" colspan="1">2</td><td rowspan="1" colspan="1">2</td><td rowspan="1" colspan="1">8</td><td rowspan="1" colspan="1">0</td><td rowspan="1" colspan="1">4+4</td><td rowspan="1" colspan="1">1 3 4</td><td rowspan="1" colspan="1">1 2 4 5</td><td rowspan="1" colspan="1">4</td><td rowspan="1" colspan="1">1 2 4(s)</td><td rowspan="1" colspan="1">1 2 3 5</td><td rowspan="1" colspan="1">1 2 3 5(s)</td><td rowspan="1" colspan="1">1 2 4 5</td><td rowspan="1" colspan="1">3</td><td rowspan="1" colspan="1">1 2 4(s)</td><td rowspan="1" colspan="1">1 2 3</td><td rowspan="1" colspan="1">0</td><td rowspan="1" colspan="1">1–2(s)</td></tr><tr><td rowspan="1" colspan="1">
                      <italic>
                        <tp:taxon-name><tp:taxon-name-part taxon-name-part-type="genus" reg="Acherontiella">A.</tp:taxon-name-part> <tp:taxon-name-part taxon-name-part-type="species" reg="nezamdoosti">nezamdoosti</tp:taxon-name-part></tp:taxon-name>
                      </italic>
                      <bold>sp. nov.</bold>
                    </td><td rowspan="1" colspan="1">1</td><td rowspan="1" colspan="1">2</td><td rowspan="1" colspan="1">2</td><td rowspan="1" colspan="1">4</td><td rowspan="1" colspan="1">2</td><td rowspan="1" colspan="1">4+4</td><td rowspan="1" colspan="1">1 3 4</td><td rowspan="1" colspan="1">1 2 4 5</td><td rowspan="1" colspan="1">1 4 5</td><td rowspan="1" colspan="1">1–4(s)</td><td rowspan="1" colspan="1">1 2 3 4 5</td><td rowspan="1" colspan="1">1–5(s)</td><td rowspan="1" colspan="1">1 2 4 5</td><td rowspan="1" colspan="1">1 4 5</td><td rowspan="1" colspan="1">1–4(s)</td><td rowspan="1" colspan="1">1 2 3</td><td rowspan="1" colspan="1">0</td><td rowspan="1" colspan="1">1–3(s)</td></tr><tr><td rowspan="1" colspan="1"><italic><tp:taxon-name><tp:taxon-name-part taxon-name-part-type="genus" reg="Acherontiella">A.</tp:taxon-name-part> <tp:taxon-name-part taxon-name-part-type="species" reg="onychiuriformis">onychiuriformis</tp:taxon-name-part></tp:taxon-name></italic> Absolon, 1913</td><td rowspan="1" colspan="1">0</td><td rowspan="1" colspan="1">1</td><td rowspan="1" colspan="1">1</td><td rowspan="1" colspan="1">4</td><td rowspan="1" colspan="1">0</td><td rowspan="1" colspan="1">4+4</td><td rowspan="1" colspan="1">1 3 4</td><td rowspan="1" colspan="1">1 2 4 5</td><td rowspan="1" colspan="1">1 4 5</td><td rowspan="1" colspan="1">1 2 4(s)</td><td rowspan="1" colspan="1">1 2 3 4 5</td><td rowspan="1" colspan="1">1–5(s)</td><td rowspan="1" colspan="1">1 2 4 5</td><td rowspan="1" colspan="1">1 4 5</td><td rowspan="1" colspan="1">1–4(s)</td><td rowspan="1" colspan="1">1 2 3</td><td rowspan="1" colspan="1">1 3</td><td rowspan="1" colspan="1">1–3(s)</td></tr><tr><td rowspan="1" colspan="1">
                      <italic>
                        <tp:taxon-name><tp:taxon-name-part taxon-name-part-type="genus" reg="Acherontiella">A.</tp:taxon-name-part> <tp:taxon-name-part taxon-name-part-type="species" reg="palaciosi">palaciosi</tp:taxon-name-part></tp:taxon-name>
                      </italic>
                      <bold>sp. nov.</bold>
                    </td><td rowspan="1" colspan="1">0</td><td rowspan="1" colspan="1">2</td><td rowspan="1" colspan="1">2</td><td rowspan="1" colspan="1">4</td><td rowspan="1" colspan="1">2</td><td rowspan="1" colspan="1">4+4</td><td rowspan="1" colspan="1">1 4</td><td rowspan="1" colspan="1">1 2 4 5</td><td rowspan="1" colspan="1">1 4</td><td rowspan="1" colspan="1">1 2 4(s)</td><td rowspan="1" colspan="1">1 2 3 4 5</td><td rowspan="1" colspan="1">1–5(s)</td><td rowspan="1" colspan="1">1 2 4 5</td><td rowspan="1" colspan="1">4 (5)</td><td rowspan="1" colspan="1">1–4(s)</td><td rowspan="1" colspan="1">1 3</td><td rowspan="1" colspan="1">0</td><td rowspan="1" colspan="1">1–3(s)</td></tr><tr><td rowspan="1" colspan="1"><italic><tp:taxon-name><tp:taxon-name-part taxon-name-part-type="genus" reg="Acherontiella">A.</tp:taxon-name-part> <tp:taxon-name-part taxon-name-part-type="species" reg="prominentia">prominentia</tp:taxon-name-part></tp:taxon-name></italic> Thibaud &amp; Weiner, 1997</td><td rowspan="1" colspan="1">1</td><td rowspan="1" colspan="1">0</td><td rowspan="1" colspan="1">–</td><td rowspan="1" colspan="1">6</td><td rowspan="1" colspan="1">0</td><td rowspan="1" colspan="1">5+5</td><td rowspan="1" colspan="1">1 3 4</td><td rowspan="1" colspan="1">1 2 4</td><td rowspan="1" colspan="1">1 3 4</td><td rowspan="1" colspan="1">1 3 4(s)</td><td rowspan="1" colspan="1">1 2 3 5</td><td rowspan="1" colspan="1">1–5(s)</td><td rowspan="1" colspan="1">1 2 4 5</td><td rowspan="1" colspan="1">3 4</td><td rowspan="1" colspan="1">1–4(s)</td><td rowspan="1" colspan="1">1 2 3</td><td rowspan="1" colspan="1">0</td><td rowspan="1" colspan="1">1–2(s)</td></tr><tr><td rowspan="1" colspan="1"><italic><tp:taxon-name><tp:taxon-name-part taxon-name-part-type="genus" reg="Acherontiella">A.</tp:taxon-name-part> <tp:taxon-name-part taxon-name-part-type="species" reg="sabina">sabina</tp:taxon-name-part></tp:taxon-name></italic> Bonet, 1945</td><td rowspan="1" colspan="1">1</td><td rowspan="1" colspan="1">2</td><td rowspan="1" colspan="1">2</td><td rowspan="1" colspan="1">4</td><td rowspan="1" colspan="1">2</td><td rowspan="1" colspan="1">4+4</td><td rowspan="1" colspan="1">1 2 4</td><td rowspan="1" colspan="1">1 2 4 5</td><td rowspan="1" colspan="1">1 3 5</td><td rowspan="1" colspan="1">1–4(s)</td><td rowspan="1" colspan="1">1 2 3 4 5</td><td rowspan="1" colspan="1">1–6(s)</td><td rowspan="1" colspan="1">1 2 4 5</td><td rowspan="1" colspan="1">1 3 4</td><td rowspan="1" colspan="1">1–4(s)</td><td rowspan="1" colspan="1">1 2 3</td><td rowspan="1" colspan="1">0</td><td rowspan="1" colspan="1">1–3(s)</td></tr><tr><td rowspan="1" colspan="1"><italic><tp:taxon-name><tp:taxon-name-part taxon-name-part-type="genus" reg="Acherontiella">A.</tp:taxon-name-part> <tp:taxon-name-part taxon-name-part-type="species" reg="thai">thai</tp:taxon-name-part></tp:taxon-name></italic> Thibaud, 1990</td><td rowspan="1" colspan="1">1</td><td rowspan="1" colspan="1">1</td><td rowspan="1" colspan="1">1</td><td rowspan="1" colspan="1">4</td><td rowspan="1" colspan="1">0</td><td rowspan="1" colspan="1">4+4</td><td rowspan="1" colspan="1">1 3 4</td><td rowspan="1" colspan="1">1 2 4 5</td><td rowspan="1" colspan="1">1 3 5</td><td rowspan="1" colspan="1">1–4(s)</td><td rowspan="1" colspan="1">1 3 4 5</td><td rowspan="1" colspan="1">1 2 4 5(s)</td><td rowspan="1" colspan="1">1 2 4 5</td><td rowspan="1" colspan="1">0</td><td rowspan="1" colspan="1">1 3 4(s)</td><td rowspan="1" colspan="1">1 3</td><td rowspan="1" colspan="1">0</td><td rowspan="1" colspan="1">2(s)</td></tr><tr><td rowspan="1" colspan="1"><italic><tp:taxon-name><tp:taxon-name-part taxon-name-part-type="genus" reg="Acherontiella">A.</tp:taxon-name-part> <tp:taxon-name-part taxon-name-part-type="species" reg="thibaudi">thibaudi</tp:taxon-name-part></tp:taxon-name></italic> Barra, 1994</td><td rowspan="1" colspan="1">1</td><td rowspan="1" colspan="1">0</td><td rowspan="1" colspan="1">–</td><td rowspan="1" colspan="1">5</td><td rowspan="1" colspan="1">0</td><td rowspan="1" colspan="1">5+5</td><td rowspan="1" colspan="1">1 3 4</td><td rowspan="1" colspan="1">1 (2) 3 4 5</td><td rowspan="1" colspan="1">1 3 4</td><td rowspan="1" colspan="1">1 2 4(s)</td><td rowspan="1" colspan="1">1 2 3 4 5</td><td rowspan="1" colspan="1">1–5(s)</td><td rowspan="1" colspan="1">1 2 4 5</td><td rowspan="1" colspan="1">3 5</td><td rowspan="1" colspan="1">1–4s)</td><td rowspan="1" colspan="1">1 3</td><td rowspan="1" colspan="1">2</td><td rowspan="1" colspan="1">1–3(s)</td></tr><tr><td rowspan="1" colspan="1"><italic><tp:taxon-name><tp:taxon-name-part taxon-name-part-type="genus" reg="Acherontiella">A.</tp:taxon-name-part> <tp:taxon-name-part taxon-name-part-type="species" reg="variabilis">variabilis</tp:taxon-name-part></tp:taxon-name></italic> Delamare Deboutteville, 1948</td><td rowspan="1" colspan="1">0</td><td rowspan="1" colspan="1">2</td><td rowspan="1" colspan="1">2</td><td rowspan="1" colspan="1">4–7</td><td rowspan="1" colspan="1">0</td><td rowspan="1" colspan="1">4+4</td><td rowspan="1" colspan="1">1 3 4</td><td rowspan="1" colspan="1">1 2 4 5</td><td rowspan="1" colspan="1">II 1 (4) III (1) 4</td><td rowspan="1" colspan="1">1 2 4(s)</td><td rowspan="1" colspan="1">1 2 3 4 5</td><td rowspan="1" colspan="1">I–II 1–4(s) III 1–5(s)</td><td rowspan="1" colspan="1">1 2 4</td><td rowspan="1" colspan="1">3</td><td rowspan="1" colspan="1">1 2 4(s)</td><td rowspan="1" colspan="1">1 2 3</td><td rowspan="1" colspan="1">0</td><td rowspan="1" colspan="1">1–2(s)</td></tr><tr><td rowspan="1" colspan="1"><italic><tp:taxon-name><tp:taxon-name-part taxon-name-part-type="genus" reg="Acherontiella">A.</tp:taxon-name-part> <tp:taxon-name-part taxon-name-part-type="species" reg="xenylliformis">xenylliformis</tp:taxon-name-part></tp:taxon-name></italic> Gisin, 1952</td><td rowspan="1" colspan="1">0</td><td rowspan="1" colspan="1">2</td><td rowspan="1" colspan="1">2</td><td rowspan="1" colspan="1">4</td><td rowspan="1" colspan="1">1</td><td rowspan="1" colspan="1">4+4</td><td rowspan="1" colspan="1">1 3 4</td><td rowspan="1" colspan="1">1 2 4 5</td><td rowspan="1" colspan="1">1 4 5</td><td rowspan="1" colspan="1">1–4(s)</td><td rowspan="1" colspan="1">1 2 3 4 5</td><td rowspan="1" colspan="1">1–5(s)</td><td rowspan="1" colspan="1">1 2 3</td><td rowspan="1" colspan="1">(3) 4</td><td rowspan="1" colspan="1">1–5(s)</td><td rowspan="1" colspan="1">1 2 3</td><td rowspan="1" colspan="1">3</td><td rowspan="1" colspan="1">1–3(s)</td></tr></tbody></table></table-wrap></tp:treatment-sec><tp:treatment-sec><!--Section generated to contain objects referenced in tp:taxon-treatment.--><fig id="F17" position="float" orientation="portrait"><object-id xmlns:xlink="http://www.w3.org/1999/xlink" content-type="doi" xlink:type="simple">10.3897/zookeys.1255.164170.figure17</object-id><object-id xmlns:xlink="http://www.w3.org/1999/xlink" content-type="arpha" xlink:type="simple">E78717C7-531A-5125-A21F-79D9F67BB6BE</object-id><label>Figure 17.</label><caption><p>A. <italic><tp:taxon-name><tp:taxon-name-part taxon-name-part-type="genus" reg="Acherontiella">Acherontiella</tp:taxon-name-part> <tp:taxon-name-part taxon-name-part-type="species" reg="nezamdoosti">nezamdoosti</tp:taxon-name-part></tp:taxon-name></italic> sp. nov. – two small anal spines on <abbrev xmlns:xlink="http://www.w3.org/1999/xlink" xlink:title="abdominal segment" id="ABBRID0EJWAI" xlink:type="simple">Abd</abbrev> VI; B. <italic><tp:taxon-name><tp:taxon-name-part taxon-name-part-type="genus" reg="Acherontiella">Acherontiella</tp:taxon-name-part> <tp:taxon-name-part taxon-name-part-type="species" reg="palaciosi">palaciosi</tp:taxon-name-part></tp:taxon-name></italic> sp. nov. – two serrate mesosetae in position of anal spines on <abbrev xmlns:xlink="http://www.w3.org/1999/xlink" xlink:title="abdominal segment" id="ABBRID0EYWAI" xlink:type="simple">Abd</abbrev> VI. Scale bars: 0.01 mm (A, B).</p></caption><graphic xmlns:xlink="http://www.w3.org/1999/xlink" xlink:href="zookeys-1255-001_article-164170__-g017.jpg" position="float" orientation="portrait" xlink:type="simple" id="oo_1433966.jpg"><uri content-type="original_file" xlink:type="simple">https://binary.pensoft.net/fig/1433966</uri></graphic></fig></tp:treatment-sec><ref-list><ref id="B14"><mixed-citation xmlns:xlink="http://www.w3.org/1999/xlink" xlink:type="simple"><person-group><name name-style="western"><surname>Deharveng</surname><given-names>L</given-names></name><name name-style="western"><surname>Díaz</surname><given-names>A</given-names></name></person-group> (<year>1984</year>) <article-title>Collemboles du Kenya. I: liste des stations. II: <tp:taxon-name><tp:taxon-name-part taxon-name-part-type="family">Hypogastruridae</tp:taxon-name-part></tp:taxon-name>. Bulletin du Muséum National d’Histoire Naturelle. Section A.</article-title><source>Zoologie, Biologie, et Écologie Animales</source><volume>6</volume>(<issue>2</issue>): <fpage>335</fpage>–<lpage>347</lpage>. <ext-link xlink:href="10.5962/p.285922" ext-link-type="doi" xlink:type="simple">https://doi.org/10.5962/p.285922</ext-link></mixed-citation></ref><ref id="B11"><mixed-citation xmlns:xlink="http://www.w3.org/1999/xlink" xlink:type="simple"><person-group><name name-style="western"><surname>D’Haese</surname><given-names>CA</given-names></name></person-group> (<year>2003</year>) <article-title>Homology and morphology in <tp:taxon-name><tp:taxon-name-part taxon-name-part-type="suborder">Poduromorpha</tp:taxon-name-part></tp:taxon-name> (<tp:taxon-name><tp:taxon-name-part taxon-name-part-type="superclass">Hexapoda</tp:taxon-name-part></tp:taxon-name>, <tp:taxon-name><tp:taxon-name-part taxon-name-part-type="order">Collembola</tp:taxon-name-part></tp:taxon-name>).</article-title><source>European Journal of Entomology</source><volume>101</volume>: <fpage>385</fpage>–<lpage>407</lpage>. <ext-link xlink:href="10.14411/eje.2003.060" ext-link-type="doi" xlink:type="simple">https://doi.org/10.14411/eje.2003.060</ext-link></mixed-citation></ref><ref id="B20"><mixed-citation xmlns:xlink="http://www.w3.org/1999/xlink" xlink:type="simple"><person-group><name name-style="western"><surname>Jordana</surname><given-names>R</given-names></name><name name-style="western"><surname>Arbea</surname><given-names>JI</given-names></name><name name-style="western"><surname>Simón</surname><given-names>JC</given-names></name><name name-style="western"><surname>Luciáñez</surname><given-names>MJ</given-names></name></person-group> (<year>1997</year>) Fauna Iberica Vol. 8: <tp:taxon-name><tp:taxon-name-part taxon-name-part-type="order">Collembola</tp:taxon-name-part></tp:taxon-name>, <tp:taxon-name><tp:taxon-name-part taxon-name-part-type="suborder">Poduromorpha</tp:taxon-name-part></tp:taxon-name>. Museo Nacional de Ciencias Naturales, Consejo Superior de Investigaciones Científicas, Madrid, 1–807.</mixed-citation></ref></ref-list></tp:taxon-treatment>
