# Supplementary material for: ﻿Two new species of the genus Acherontiella (Collembola, Hypogastruridae) from caves of the Alborz and Kopet Dagh mountains in Iran
Source: Zookeys. 2025 Oct 9;1255:1–25. doi: 10.3897/zookeys.1255.164170 (PMC12531822; doi:10.3897/zookeys.1255.164170)
Supplement: XML Treatment for Acherontiella palaciosi [file zookeys.1255.164170-treatment3.xml]

<!DOCTYPE tp:taxon-treatment
  PUBLIC "-//TaxonX//DTD Taxonomic Treatment Publishing DTD v0 20100105//EN" "tax-treatment-NSO.dtd">
<tp:taxon-treatment xmlns:tp="http://www.plazi.org/taxpub"><tp:treatment-meta><kwd-group><label>Taxon classification</label><kwd>
                <named-content content-type="kingdom">Animalia</named-content>
              </kwd><kwd>
                <named-content content-type="order">Poduromorpha</named-content>
              </kwd><kwd>
                <named-content content-type="family">Hypogastruridae</named-content>
              </kwd></kwd-group><mixed-citation publication-type="journal"><person-group><name><surname>Mehrafrooz Mayvan</surname><given-names>Mahmood</given-names></name><name><surname>Kováč</surname><given-names>Ľubomír</given-names></name></person-group><article-title>﻿Two new species of the genus <italic><tp:taxon-name><tp:taxon-name-part taxon-name-part-type="genus" reg="Acherontiella">Acherontiella</tp:taxon-name-part></tp:taxon-name></italic> (<tp:taxon-name><tp:taxon-name-part taxon-name-part-type="order">Collembola</tp:taxon-name-part></tp:taxon-name>, <tp:taxon-name><tp:taxon-name-part taxon-name-part-type="family">Hypogastruridae</tp:taxon-name-part></tp:taxon-name>) from caves of the Alborz and Kopet Dagh mountains in Iran</article-title><source>Zookeys</source><day>09</day><month>10</month><year>2025</year><volume>1255</volume><fpage>1</fpage><lpage>25</lpage><pub-id pub-id-type="doi">10.3897/zookeys.1255.164170</pub-id></mixed-citation></tp:treatment-meta><tp:nomenclature><label>﻿</label><tp:taxon-name><object-id xmlns:xlink="http://www.w3.org/1999/xlink" content-type="arpha" xlink:type="simple">77ACE6A0-D884-5177-8865-5CCD1C98B4AF</object-id>
              <tp:taxon-name-part taxon-name-part-type="genus" reg="Acherontiella">Acherontiella</tp:taxon-name-part>
              <tp:taxon-name-part taxon-name-part-type="species" reg="palaciosi">palaciosi</tp:taxon-name-part>
              <object-id xmlns:xlink="http://www.w3.org/1999/xlink" content-type="zoobank" xlink:type="simple">https://zoobank.org/9E29ADBC-3F97-48B9-9F54-49C8DA27B59E</object-id>
            </tp:taxon-name><tp:taxon-authority>Mehrafrooz Mayvan &amp; Kováč</tp:taxon-authority><tp:taxon-status xmlns:xlink="http://www.w3.org/1999/xlink" xlink:type="simple">sp. nov.</tp:taxon-status><xref ref-type="fig" rid="F11">Figs 11</xref><xref ref-type="fig" rid="F12">, 12</xref><xref ref-type="fig" rid="F13">, 13</xref><xref ref-type="fig" rid="F14">, 14</xref><xref ref-type="fig" rid="F15">, 15</xref><xref ref-type="fig" rid="F16">, 16</xref><xref ref-type="fig" rid="F17">, 17B</xref><xref ref-type="table" rid="T2">, Table 2</xref></tp:nomenclature><tp:treatment-sec sec-type="diagnosis" id="SECID0EMGAI"><title>Diagnosis.</title><p>Eyes, <abbrev xmlns:xlink="http://www.w3.org/1999/xlink" xlink:title="post-antennal organ" id="ABBRID0ESGAI" xlink:type="simple">PAO</abbrev>, furca, and retinaculum absent. Labrum with 4/554 setae, anterior row with 2 medial apically dentate spine-like setae. <abbrev xmlns:xlink="http://www.w3.org/1999/xlink" xlink:title="antennal segment" id="ABBRID0EWGAI" xlink:type="simple">Ant</abbrev> IV with simple apical vesicle and 4 subapical globular sensilla. <abbrev xmlns:xlink="http://www.w3.org/1999/xlink" xlink:title="ventral tube" id="ABBRID0E1GAI" xlink:type="simple">VT</abbrev> with 4+4 apical setae. Tibiotarsi with 2 knobbed tenent hairs. Claws with strong subapical internal tooth, empodium absent. Anal spines absent. Th I with setae m1 and m4.</p></tp:treatment-sec><tp:treatment-sec sec-type="type material" id="SECID0E5GAI"><title>Type material.</title><p><bold>Holotype.</bold> • ♂, on slide; Iran, Razavi Khorasan province, Mashhad city, Moghan village, Moghan Cave; <named-content xmlns:xlink="http://www.w3.org/1999/xlink" content-type="dwc:verbatimCoordinates" xlink:type="simple"><named-content content-type="geo-json" specific-use="{&#34;type&#34;:&#34;Point&#34;,&#34;coordinates&#34;:[59.368333,36.116389]}" id="NCID0EJHAI" xlink:type="simple">36°06'59"N, 59°22'06"E</named-content></named-content>; 2193 m a.s.l.; 01 Aug. 2023; M. Mehrafrooz Mayvan leg.; dark zone, deep section of the cave, collected from rotten wood in 2<sup>nd</sup> cave floor and from a stalagmite column in 1<sup>st</sup> floor; temperature = 9 °C, relative humidity = 84.0%; slide no. IrMoAc101. <bold>Paratypes.</bold> • 4 ♂♂, 4 ♀♀, 1 juvenile, on slides; Iran, same collection data as for holotype; slide no. IrMoAc 102–109; Holotype and 8 deposited in <abbrev xmlns:xlink="http://www.w3.org/1999/xlink" content-type="institution" xlink:title="Collembola collection of the Department of Zoology, Institute of Biology and Ecology, Faculty of Science, Pavol Jozef Šafárik University, Košice, Slovakia" id="ABBRID0EUHAI" xlink:type="simple">CoPJSU</abbrev>, 1 paratype (IrMoAc 109) deposited in <named-content xmlns:xlink="http://www.w3.org/1999/xlink" content-type="dwc:institutional_code" xlink:title="Zoology Museum of Ferdowsi University of Mashhad, Mashhad, Iran" xlink:href="http://grbio.org/institution/ferdowsi-university" xlink:type="simple">ZMFUM</named-content>.</p></tp:treatment-sec><tp:treatment-sec sec-type="description" id="SECID0E5HAI"><title>Description.</title><p><bold><italic>Body</italic>.</bold> Length 1.0 mm on average (<italic>n</italic> = 9, maximum length 1.18 mm). Habitus and buccal cone typical of the genus <italic><tp:taxon-name><tp:taxon-name-part taxon-name-part-type="genus" reg="Acherontiella">Acherontiella</tp:taxon-name-part></tp:taxon-name></italic>. Eyes, <abbrev xmlns:xlink="http://www.w3.org/1999/xlink" xlink:title="post-antennal organ" id="ABBRID0ESIAI" xlink:type="simple">PAO</abbrev>, retinaculum, and furca absent. Body fusiform, covered by serrate mesosetae (Fig. <xref ref-type="fig" rid="F13">13D</xref>), anal spines absent. Colour white, without traces of pigment. Cuticular granulation rather uniform.</p><p><bold><italic>Antenna</italic>e.</bold> Antennae slightly shorter than head, 0.18 mm and 0.20 mm, respectively (Fig. <xref ref-type="fig" rid="F11">11A</xref>). Length of <abbrev xmlns:xlink="http://www.w3.org/1999/xlink" xlink:title="antennal segment" id="ABBRID0EFJAI" xlink:type="simple">Ant</abbrev> I: II: III and IV (dorsally fused) as 0.034: 0.036: 0.11 mm, respectively. All setae on <abbrev xmlns:xlink="http://www.w3.org/1999/xlink" xlink:title="antennal segment" id="ABBRID0EJJAI" xlink:type="simple">Ant</abbrev> I–II slightly serrate. <abbrev xmlns:xlink="http://www.w3.org/1999/xlink" xlink:title="antennal segment" id="ABBRID0ENJAI" xlink:type="simple">Ant</abbrev> I with 7 setae; <abbrev xmlns:xlink="http://www.w3.org/1999/xlink" xlink:title="antennal segment" id="ABBRID0ERJAI" xlink:type="simple">Ant</abbrev> II with 11 setae. <abbrev xmlns:xlink="http://www.w3.org/1999/xlink" xlink:title="antennal segment" id="ABBRID0EVJAI" xlink:type="simple">Ant</abbrev> III and IV dorsally fused, intersegmental suture on ventral side well marked, 26 dorsal and 25 ventral setae, all normal, smooth (lateral setae longer than other setae). <abbrev xmlns:xlink="http://www.w3.org/1999/xlink" xlink:title="ensory organ Ant III" id="ABBRID0EZJAI" xlink:type="simple">Ant IIIO</abbrev> with 2 central short and curved rods (microsensilla) flanked by 2 long guard sensilla of characteristic constitution (<xref ref-type="bibr" rid="B14">Deharveng and Díaz 1984</xref>) (Fig. <xref ref-type="fig" rid="F11">11B</xref>), a small ventrolateral microsensillum in a ventral pit. <abbrev xmlns:xlink="http://www.w3.org/1999/xlink" xlink:title="antennal segment" id="ABBRID0EFKAI" xlink:type="simple">Ant</abbrev> IV with a protrusible ventroapical simple vesicle (Fig. <xref ref-type="fig" rid="F13">13A</xref>), 4 globular sensilla (Fig. <xref ref-type="fig" rid="F13">13B</xref>) – 2 dorsal (1 lateroexternal, 1 laterointernal) and 2 ventral (both lateroexternal), dorsoexternal subapical <abbrev xmlns:xlink="http://www.w3.org/1999/xlink" xlink:title="microsensillum" id="ABBRID0ERKAI" xlink:type="simple">ms</abbrev> and apical <abbrev xmlns:xlink="http://www.w3.org/1999/xlink" xlink:title="subapical organite" id="ABBRID0EVKAI" xlink:type="simple">os</abbrev> near external sensilla (see <xref ref-type="bibr" rid="B11">D’Haese 2003</xref>).</p><fig id="F11" position="float" orientation="portrait"><object-id xmlns:xlink="http://www.w3.org/1999/xlink" content-type="doi" xlink:type="simple">10.3897/zookeys.1255.164170.figure11</object-id><object-id xmlns:xlink="http://www.w3.org/1999/xlink" content-type="arpha" xlink:type="simple">2C8770A2-B1AB-56D6-9861-52E545485FCE</object-id><label>Figure 11.</label><caption><p><italic><tp:taxon-name><tp:taxon-name-part taxon-name-part-type="genus" reg="Acherontiella">Acherontiella</tp:taxon-name-part> <tp:taxon-name-part taxon-name-part-type="species" reg="palaciosi">palaciosi</tp:taxon-name-part></tp:taxon-name></italic> sp. nov. A. <abbrev xmlns:xlink="http://www.w3.org/1999/xlink" xlink:title="antennal segment" id="ABBRID0EQLAI" xlink:type="simple">Ant</abbrev> I–IV (left antenna), setal pattern on ventral side; B. <abbrev xmlns:xlink="http://www.w3.org/1999/xlink" xlink:title="antennal segment" id="ABBRID0EULAI" xlink:type="simple">Ant</abbrev> III sensory organ; C. Head, setal pattern of dorsal side. Scale bars: A = 0.02 mm (N); B = 0.05 mm (N); C = 0.025 mm (N).</p></caption><graphic xmlns:xlink="http://www.w3.org/1999/xlink" xlink:href="zookeys-1255-001_article-164170__-g011.jpg" position="float" orientation="portrait" xlink:type="simple" id="oo_1433960.jpg"><uri content-type="original_file" xlink:type="simple">https://binary.pensoft.net/fig/1433960</uri></graphic></fig><p><bold><italic>Head</italic>.</bold> Eyes and <abbrev xmlns:xlink="http://www.w3.org/1999/xlink" xlink:title="post-antennal organ" id="ABBRID0EEMAI" xlink:type="simple">PAO</abbrev> absent. Setal formula of labrum 4/5,5,4, two medial setae in anterior row on labrum thickened as spines and apically dentate (Figs <xref ref-type="fig" rid="F12">12B</xref>, <xref ref-type="fig" rid="F13">13C</xref>). Labium and labial triangle as in Fig. <xref ref-type="fig" rid="F12">12C</xref>, with 5 main papillae (A–E), 6 proximal smooth setae, 4 basomedial and 5 basolateral smooth setae. Maxillary outer lobe with 1 sublobal hair (Fig. <xref ref-type="fig" rid="F12">12E</xref>). Left mandible with 3 teeth and right mandible with 4 teeth (Fig. <xref ref-type="fig" rid="F12">12D</xref>).</p><fig id="F12" position="float" orientation="portrait"><object-id xmlns:xlink="http://www.w3.org/1999/xlink" content-type="doi" xlink:type="simple">10.3897/zookeys.1255.164170.figure12</object-id><object-id xmlns:xlink="http://www.w3.org/1999/xlink" content-type="arpha" xlink:type="simple">DD39D205-A028-585A-9C48-7E8742782D4E</object-id><label>Figure 12.</label><caption><p><italic><tp:taxon-name><tp:taxon-name-part taxon-name-part-type="genus" reg="Acherontiella">Acherontiella</tp:taxon-name-part> <tp:taxon-name-part taxon-name-part-type="species" reg="palaciosi">palaciosi</tp:taxon-name-part></tp:taxon-name></italic> sp. nov. A. Head, setal pattern on ventral side; B. Labrum, setal pattern; C. Labium and labial triangle, setal pattern; D. Mandibles; E. Maxillary outer lobe. Scale bars: 0.025 mm (A); 0.01 mm (B–E).</p></caption><graphic xmlns:xlink="http://www.w3.org/1999/xlink" xlink:href="zookeys-1255-001_article-164170__-g012.jpg" position="float" orientation="portrait" xlink:type="simple" id="oo_1433961.jpg"><uri content-type="original_file" xlink:type="simple">https://binary.pensoft.net/fig/1433961</uri></graphic></fig><fig id="F13" position="float" orientation="portrait"><object-id xmlns:xlink="http://www.w3.org/1999/xlink" content-type="doi" xlink:type="simple">10.3897/zookeys.1255.164170.figure13</object-id><object-id xmlns:xlink="http://www.w3.org/1999/xlink" content-type="arpha" xlink:type="simple">61919201-2364-5E60-9338-6A9D39C07FA5</object-id><label>Figure 13.</label><caption><p><italic><tp:taxon-name><tp:taxon-name-part taxon-name-part-type="genus" reg="Acherontiella">Acherontiella</tp:taxon-name-part> <tp:taxon-name-part taxon-name-part-type="species" reg="palaciosi">palaciosi</tp:taxon-name-part></tp:taxon-name></italic> sp. nov. A. <abbrev xmlns:xlink="http://www.w3.org/1999/xlink" xlink:title="antennal segment" id="ABBRID0EHOAI" xlink:type="simple">Ant</abbrev> IV apical vesicle; B. <abbrev xmlns:xlink="http://www.w3.org/1999/xlink" xlink:title="antennal segment" id="ABBRID0ELOAI" xlink:type="simple">Ant</abbrev> IV sensillum; C. Two medial setae in anterior row of labrum; D. Serrate mesosetae of Th II; E. Knobbed tenent hair on tibiotarsi; F. Claw with subapical tooth. Scale bars: 0.01 mm (A–F).</p></caption><graphic xmlns:xlink="http://www.w3.org/1999/xlink" xlink:href="zookeys-1255-001_article-164170__-g013.jpg" position="float" orientation="portrait" xlink:type="simple" id="oo_1433962.jpg"><uri content-type="original_file" xlink:type="simple">https://binary.pensoft.net/fig/1433962</uri></graphic></fig><p><bold><italic>Legs</italic>.</bold> Legs I–III with normal setae, tibiotarsi with 2 knobbed tenent hairs (Fig. <xref ref-type="fig" rid="F13">13E</xref>). Setal pattern as in Fig. <xref ref-type="fig" rid="F14">14A–C</xref>. Leg I: coxa with 3 setae, trochanter with 6 setae, femur with 12 setae, <abbrev xmlns:xlink="http://www.w3.org/1999/xlink" xlink:title="tibiotarsus" id="ABBRID0EDPAI" xlink:type="simple">Tib</abbrev> with 18, including 2 knobbed apical tenent hairs. Leg II: coxa with 8 setae, trochanter with 6 setae, femur with 12 setae, <abbrev xmlns:xlink="http://www.w3.org/1999/xlink" xlink:title="tibiotarsus" id="ABBRID0EHPAI" xlink:type="simple">Tib</abbrev> with 18, including 2 knobbed apical tenent hairs. Leg III: coxa with 7 setae, trochanter with 6 setae, femur with 11 setae, <abbrev xmlns:xlink="http://www.w3.org/1999/xlink" xlink:title="tibiotarsus" id="ABBRID0ELPAI" xlink:type="simple">Tib</abbrev> with 17, including 2 knobbed apical tenent hairs; claw slender (Fig. <xref ref-type="fig" rid="F14">14D–F</xref>), internal edge with strong subapical tooth (Fig. <xref ref-type="fig" rid="F13">13F</xref>); empodium absent. Pretarsus with 2 setae (1 internal, 1 external), both reaching the half length of internal lamella.</p><fig id="F14" position="float" orientation="portrait"><object-id xmlns:xlink="http://www.w3.org/1999/xlink" content-type="doi" xlink:type="simple">10.3897/zookeys.1255.164170.figure14</object-id><object-id xmlns:xlink="http://www.w3.org/1999/xlink" content-type="arpha" xlink:type="simple">488CB727-372B-5A0E-8547-D12ABB84A7CE</object-id><label>Figure 14.</label><caption><p><italic><tp:taxon-name><tp:taxon-name-part taxon-name-part-type="genus" reg="Acherontiella">Acherontiella</tp:taxon-name-part> <tp:taxon-name-part taxon-name-part-type="species" reg="palaciosi">palaciosi</tp:taxon-name-part></tp:taxon-name></italic> sp. nov. A–C. Legs I–III, setal pattern of coxa, trochanter, femur and tibiotarsus; D–F. Legs I–III, foot complex. Scale bars: 0.01 mm (A–F).</p></caption><graphic xmlns:xlink="http://www.w3.org/1999/xlink" xlink:href="zookeys-1255-001_article-164170__-g014.jpg" position="float" orientation="portrait" xlink:type="simple" id="oo_1433963.jpg"><uri content-type="original_file" xlink:type="simple">https://binary.pensoft.net/fig/1433963</uri></graphic></fig><p><bold><italic>Abdomen</italic>.</bold> Ventral tube with 4+4 setae. Retinaculum and furca absent. Anal spines absent, substituted by 2 serrate setae (Fig. <xref ref-type="fig" rid="F17">17B</xref>).</p><p><bold><italic>Setal pattern</italic>.</bold> Dorsal setal pattern generally of type I with mesosetae (after <xref ref-type="bibr" rid="B20">Jordana et al. 1997</xref>). Setae on head and body slightly serrate, sensory setae longer and smooth.</p><p><bold><italic>Head</italic>.</bold> Dorsal setal pattern as in Fig. <xref ref-type="fig" rid="F11">11C</xref>. Seta a0 present; d1–d5; sd3–sd5 (sd1 and sd2 absent); v1–v2; c2–c5 (c1 absent); p1–p5; oc1–oc2 (oc3 absent). Ventral setal pattern as in Fig. <xref ref-type="fig" rid="F12">12A</xref>, all setae smooth.</p><p><bold><italic>Thorax</italic>.</bold> Dorsal setal pattern as in Fig. <xref ref-type="fig" rid="F15">15</xref>. Position of <abbrev xmlns:xlink="http://www.w3.org/1999/xlink" xlink:title="sensory setae" id="ABBRID0E6RAI" xlink:type="simple">ss</abbrev> in <italic>p</italic> row on Th II–III is 4 and 4, respectively. Th I with setae m1 and m4 [m2 and m3 absent]; Th II and III with 3 rows of setae – <italic>a</italic>: 4+4 as a1, a2, a4 and a5 [a3 absent]; <italic>m</italic>: 3+3 between m6(s) as m1, m4 and m5 [m2 and m3 absent]; <italic>p</italic>: 2+2 between p4(s) as p1 and p2 [p3 absent]. Thoracic sterna without setae.</p><fig id="F15" position="float" orientation="portrait"><object-id xmlns:xlink="http://www.w3.org/1999/xlink" content-type="doi" xlink:type="simple">10.3897/zookeys.1255.164170.figure15</object-id><object-id xmlns:xlink="http://www.w3.org/1999/xlink" content-type="arpha" xlink:type="simple">38501AA9-AA43-5201-AD2B-5C6A831B4FE4</object-id><label>Figure 15.</label><caption><p><italic><tp:taxon-name><tp:taxon-name-part taxon-name-part-type="genus" reg="Acherontiella">Acherontiella</tp:taxon-name-part> <tp:taxon-name-part taxon-name-part-type="species" reg="palaciosi">palaciosi</tp:taxon-name-part></tp:taxon-name></italic> sp.nov. Th I–III, setal pattern of dorsal side. Scale bar: 0.025 mm.</p></caption><graphic xmlns:xlink="http://www.w3.org/1999/xlink" xlink:href="zookeys-1255-001_article-164170__-g015.jpg" position="float" orientation="portrait" xlink:type="simple" id="oo_1433964.jpg"><uri content-type="original_file" xlink:type="simple">https://binary.pensoft.net/fig/1433964</uri></graphic></fig><p><bold><italic>Abdomen</italic>.</bold> Dorsal setal pattern as in Fig. <xref ref-type="fig" rid="F16">16A</xref>. Position of <abbrev xmlns:xlink="http://www.w3.org/1999/xlink" xlink:title="sensory setae" id="ABBRID0EOTAI" xlink:type="simple">ss</abbrev> in <italic>p</italic> row on <abbrev xmlns:xlink="http://www.w3.org/1999/xlink" xlink:title="abdominal segment" id="ABBRID0EUTAI" xlink:type="simple">Abd</abbrev> I–V is 5, 5, 5, 4 and 3, respectively. <abbrev xmlns:xlink="http://www.w3.org/1999/xlink" xlink:title="abdominal segment" id="ABBRID0EYTAI" xlink:type="simple">Abd</abbrev> I–III with 2 rows of setae – <italic>a</italic>: 5+5 as a1–a5; <italic>p</italic>: 4+4 between p5(s) as p1–p4. <abbrev xmlns:xlink="http://www.w3.org/1999/xlink" xlink:title="abdominal segment" id="ABBRID0EAUAI" xlink:type="simple">Abd</abbrev> IV with 3 rows of setae – <italic>a</italic>: 3+3 as a1, a2 and a4 [a3 absent]; <italic>m</italic>: 1+1 (or 2+2) as m4 (m5) [m1, m2 and m3 absent]; <italic>p</italic>: 3+3 between p4(s) as p1–p3. <abbrev xmlns:xlink="http://www.w3.org/1999/xlink" xlink:title="abdominal segment" id="ABBRID0EKUAI" xlink:type="simple">Abd</abbrev> V with 2 rows of setae – <italic>a</italic>: 3+3 as a1, a3 and a4 [a2 absent]; <italic>p</italic>: 2+2 between p3(s) as p1–p2. Ventral abdominal setal pattern as in Fig. <xref ref-type="fig" rid="F16">16B</xref>.</p><fig id="F16" position="float" orientation="portrait"><object-id xmlns:xlink="http://www.w3.org/1999/xlink" content-type="doi" xlink:type="simple">10.3897/zookeys.1255.164170.figure16</object-id><object-id xmlns:xlink="http://www.w3.org/1999/xlink" content-type="arpha" xlink:type="simple">FFB23260-02AE-5C7B-9022-89DD45FE9C1E</object-id><label>Figure 16.</label><caption><p><italic><tp:taxon-name><tp:taxon-name-part taxon-name-part-type="genus" reg="Acherontiella">Acherontiella</tp:taxon-name-part> <tp:taxon-name-part taxon-name-part-type="species" reg="palaciosi">palaciosi</tp:taxon-name-part></tp:taxon-name></italic> sp.nov. A. <abbrev xmlns:xlink="http://www.w3.org/1999/xlink" xlink:title="abdominal segment" id="ABBRID0EJVAI" xlink:type="simple">Abd</abbrev> I–VI setal pattern of dorsal side; B. <abbrev xmlns:xlink="http://www.w3.org/1999/xlink" xlink:title="abdominal segment" id="ABBRID0ENVAI" xlink:type="simple">Abd</abbrev> I–VI setal pattern of ventral side. Scale bars: 0.025 mm (A, B).</p></caption><graphic xmlns:xlink="http://www.w3.org/1999/xlink" xlink:href="zookeys-1255-001_article-164170__-g016.jpg" position="float" orientation="portrait" xlink:type="simple" id="oo_1433965.jpg"><uri content-type="original_file" xlink:type="simple">https://binary.pensoft.net/fig/1433965</uri></graphic></fig><fig id="F17" position="float" orientation="portrait"><object-id xmlns:xlink="http://www.w3.org/1999/xlink" content-type="doi" xlink:type="simple">10.3897/zookeys.1255.164170.figure17</object-id><object-id xmlns:xlink="http://www.w3.org/1999/xlink" content-type="arpha" xlink:type="simple">E78717C7-531A-5125-A21F-79D9F67BB6BE</object-id><label>Figure 17.</label><caption><p>A. <italic><tp:taxon-name><tp:taxon-name-part taxon-name-part-type="genus" reg="Acherontiella">Acherontiella</tp:taxon-name-part> <tp:taxon-name-part taxon-name-part-type="species" reg="nezamdoosti">nezamdoosti</tp:taxon-name-part></tp:taxon-name></italic> sp. nov. – two small anal spines on <abbrev xmlns:xlink="http://www.w3.org/1999/xlink" xlink:title="abdominal segment" id="ABBRID0EJWAI" xlink:type="simple">Abd</abbrev> VI; B. <italic><tp:taxon-name><tp:taxon-name-part taxon-name-part-type="genus" reg="Acherontiella">Acherontiella</tp:taxon-name-part> <tp:taxon-name-part taxon-name-part-type="species" reg="palaciosi">palaciosi</tp:taxon-name-part></tp:taxon-name></italic> sp. nov. – two serrate mesosetae in position of anal spines on <abbrev xmlns:xlink="http://www.w3.org/1999/xlink" xlink:title="abdominal segment" id="ABBRID0EYWAI" xlink:type="simple">Abd</abbrev> VI. Scale bars: 0.01 mm (A, B).</p></caption><graphic xmlns:xlink="http://www.w3.org/1999/xlink" xlink:href="zookeys-1255-001_article-164170__-g017.jpg" position="float" orientation="portrait" xlink:type="simple" id="oo_1433966.jpg"><uri content-type="original_file" xlink:type="simple">https://binary.pensoft.net/fig/1433966</uri></graphic></fig></tp:treatment-sec><tp:treatment-sec sec-type="etymology" id="SECID0EBXAI"><title>Etymology.</title><p>The new species is dedicated to our colleague and friend professor José G. Palacios-Vargas (Universidad Nacional Autónoma de México) for his immense contribution to taxonomy of soil and subterranean <tp:taxon-name><tp:taxon-name-part taxon-name-part-type="order">Collembola</tp:taxon-name-part></tp:taxon-name>.</p></tp:treatment-sec><tp:treatment-sec sec-type="Taxonomic remarks" id="SECID0EMXAI"><title>Taxonomic remarks.</title><p><italic><tp:taxon-name><tp:taxon-name-part taxon-name-part-type="genus" reg="Acherontiella">Acherontiella</tp:taxon-name-part> <tp:taxon-name-part taxon-name-part-type="species" reg="palaciosi">palaciosi</tp:taxon-name-part></tp:taxon-name></italic> sp. nov. is similar to 11 species in lack of anal spines: <italic><tp:taxon-name><tp:taxon-name-part taxon-name-part-type="genus" reg="Acherontiella">A.</tp:taxon-name-part> <tp:taxon-name-part taxon-name-part-type="species" reg="candida">candida</tp:taxon-name-part></tp:taxon-name></italic> (Delamare Deboutteville, 1952), <italic><tp:taxon-name><tp:taxon-name-part taxon-name-part-type="genus" reg="Acherontiella">A.</tp:taxon-name-part> <tp:taxon-name-part taxon-name-part-type="species" reg="carusoi">carusoi</tp:taxon-name-part></tp:taxon-name></italic> Dallai, 1978, <italic><tp:taxon-name><tp:taxon-name-part taxon-name-part-type="genus" reg="Acherontiella">A.</tp:taxon-name-part> <tp:taxon-name-part taxon-name-part-type="species" reg="cassagnaui">cassagnaui</tp:taxon-name-part></tp:taxon-name></italic> Thibaud, 1967, <italic><tp:taxon-name><tp:taxon-name-part taxon-name-part-type="genus" reg="Acherontiella">A.</tp:taxon-name-part> <tp:taxon-name-part taxon-name-part-type="species" reg="colotlipana">colotlipana</tp:taxon-name-part></tp:taxon-name></italic> Palacios-Vargas &amp; Thibaud, 1985, <italic><tp:taxon-name><tp:taxon-name-part taxon-name-part-type="genus" reg="Acherontiella">A.</tp:taxon-name-part> <tp:taxon-name-part taxon-name-part-type="species" reg="dentata">dentata</tp:taxon-name-part></tp:taxon-name></italic> Djanaschvili, 1971, <italic><tp:taxon-name><tp:taxon-name-part taxon-name-part-type="genus" reg="Acherontiella">A.</tp:taxon-name-part> <tp:taxon-name-part taxon-name-part-type="species" reg="globulata">globulata</tp:taxon-name-part></tp:taxon-name></italic> Thibaud &amp; Massoud, 1979, <italic><tp:taxon-name><tp:taxon-name-part taxon-name-part-type="genus" reg="Acherontiella">A.</tp:taxon-name-part> <tp:taxon-name-part taxon-name-part-type="species" reg="kowalskiorum">kowalskiorum</tp:taxon-name-part></tp:taxon-name></italic> Weiner &amp; Najt, 1998, <italic><tp:taxon-name><tp:taxon-name-part taxon-name-part-type="genus" reg="Acherontiella">A.</tp:taxon-name-part> <tp:taxon-name-part taxon-name-part-type="species" reg="massoudi">massoudi</tp:taxon-name-part></tp:taxon-name></italic> Thibaud, 1963, <italic><tp:taxon-name><tp:taxon-name-part taxon-name-part-type="genus" reg="Acherontiella">A.</tp:taxon-name-part> <tp:taxon-name-part taxon-name-part-type="species" reg="onychiuriformis">onychiuriformis</tp:taxon-name-part></tp:taxon-name></italic> Absolon, 1913, <italic><tp:taxon-name><tp:taxon-name-part taxon-name-part-type="genus" reg="Acherontiella">A.</tp:taxon-name-part> <tp:taxon-name-part taxon-name-part-type="species" reg="variabilis">variabilis</tp:taxon-name-part></tp:taxon-name></italic> Delamare Deboutteville, 1948, and <italic><tp:taxon-name><tp:taxon-name-part taxon-name-part-type="genus" reg="Acherontiella">A.</tp:taxon-name-part> <tp:taxon-name-part taxon-name-part-type="species" reg="xenylliformis">xenylliformis</tp:taxon-name-part></tp:taxon-name></italic> Gisin, 1952. Among them, <italic><tp:taxon-name><tp:taxon-name-part taxon-name-part-type="genus" reg="Acherontiella">A.</tp:taxon-name-part> <tp:taxon-name-part taxon-name-part-type="species" reg="palaciosi">palaciosi</tp:taxon-name-part></tp:taxon-name></italic> sp. nov., <italic><tp:taxon-name><tp:taxon-name-part taxon-name-part-type="genus" reg="Acherontiella">A.</tp:taxon-name-part> <tp:taxon-name-part taxon-name-part-type="species" reg="carusoi">carusoi</tp:taxon-name-part></tp:taxon-name></italic>, <italic><tp:taxon-name><tp:taxon-name-part taxon-name-part-type="genus" reg="Acherontiella">A.</tp:taxon-name-part> <tp:taxon-name-part taxon-name-part-type="species" reg="cassagnaui">cassagnaui</tp:taxon-name-part></tp:taxon-name></italic>, <italic><tp:taxon-name><tp:taxon-name-part taxon-name-part-type="genus" reg="Acherontiella">A.</tp:taxon-name-part> <tp:taxon-name-part taxon-name-part-type="species" reg="dentata">dentata</tp:taxon-name-part></tp:taxon-name></italic>, <italic><tp:taxon-name><tp:taxon-name-part taxon-name-part-type="genus" reg="Acherontiella">A.</tp:taxon-name-part> <tp:taxon-name-part taxon-name-part-type="species" reg="massoudi">massoudi</tp:taxon-name-part></tp:taxon-name></italic>, <italic><tp:taxon-name><tp:taxon-name-part taxon-name-part-type="genus" reg="Acherontiella">A.</tp:taxon-name-part> <tp:taxon-name-part taxon-name-part-type="species" reg="variabilis">variabilis</tp:taxon-name-part></tp:taxon-name></italic>, and <italic><tp:taxon-name><tp:taxon-name-part taxon-name-part-type="genus" reg="Acherontiella">A.</tp:taxon-name-part> <tp:taxon-name-part taxon-name-part-type="species" reg="xenylliformis">xenylliformis</tp:taxon-name-part></tp:taxon-name></italic> differ from others by 2 knobbed tenent hairs on tibiotarsi, while the rest of the species have 1–2 sharp tenent hairs on tibiotarsi. Moreover, claws in <italic><tp:taxon-name><tp:taxon-name-part taxon-name-part-type="genus" reg="Acherontiella">A.</tp:taxon-name-part> <tp:taxon-name-part taxon-name-part-type="species" reg="palaciosi">palaciosi</tp:taxon-name-part></tp:taxon-name></italic> sp. nov., <italic><tp:taxon-name><tp:taxon-name-part taxon-name-part-type="genus" reg="Acherontiella">A.</tp:taxon-name-part> <tp:taxon-name-part taxon-name-part-type="species" reg="carusoi">carusoi</tp:taxon-name-part></tp:taxon-name></italic>, <italic><tp:taxon-name><tp:taxon-name-part taxon-name-part-type="genus" reg="Acherontiella">A.</tp:taxon-name-part> <tp:taxon-name-part taxon-name-part-type="species" reg="cassagnaui">cassagnaui</tp:taxon-name-part></tp:taxon-name></italic> and <italic><tp:taxon-name><tp:taxon-name-part taxon-name-part-type="genus" reg="Acherontiella">A.</tp:taxon-name-part> <tp:taxon-name-part taxon-name-part-type="species" reg="dentata">dentata</tp:taxon-name-part></tp:taxon-name></italic> are equipped with a strong subapical tooth; however, claws are toothless in <italic><tp:taxon-name><tp:taxon-name-part taxon-name-part-type="genus" reg="Acherontiella">A.</tp:taxon-name-part> <tp:taxon-name-part taxon-name-part-type="species" reg="massoudi">massoudi</tp:taxon-name-part></tp:taxon-name></italic>, <italic><tp:taxon-name><tp:taxon-name-part taxon-name-part-type="genus" reg="Acherontiella">A.</tp:taxon-name-part> <tp:taxon-name-part taxon-name-part-type="species" reg="variabilis">variabilis</tp:taxon-name-part></tp:taxon-name></italic>, and <italic><tp:taxon-name><tp:taxon-name-part taxon-name-part-type="genus" reg="Acherontiella">A.</tp:taxon-name-part> <tp:taxon-name-part taxon-name-part-type="species" reg="xenylliformis">xenylliformis</tp:taxon-name-part></tp:taxon-name></italic>. In <italic><tp:taxon-name><tp:taxon-name-part taxon-name-part-type="genus" reg="Acherontiella">A.</tp:taxon-name-part> <tp:taxon-name-part taxon-name-part-type="species" reg="palaciosi">palaciosi</tp:taxon-name-part></tp:taxon-name></italic> sp. nov., <italic><tp:taxon-name><tp:taxon-name-part taxon-name-part-type="genus" reg="Acherontiella">A.</tp:taxon-name-part> <tp:taxon-name-part taxon-name-part-type="species" reg="cassagnaui">cassagnaui</tp:taxon-name-part></tp:taxon-name></italic>, and <italic><tp:taxon-name><tp:taxon-name-part taxon-name-part-type="genus" reg="Acherontiella">A.</tp:taxon-name-part> <tp:taxon-name-part taxon-name-part-type="species" reg="dentata">dentata</tp:taxon-name-part></tp:taxon-name></italic>, 2 medial setae in anterior row on labrum are thickened as spines and apically dentate, while in <italic><tp:taxon-name><tp:taxon-name-part taxon-name-part-type="genus" reg="Acherontiella">A.</tp:taxon-name-part> <tp:taxon-name-part taxon-name-part-type="species" reg="carusoi">carusoi</tp:taxon-name-part></tp:taxon-name></italic> all 4 anterior labral setae are sharp and smooth. <italic><tp:taxon-name><tp:taxon-name-part taxon-name-part-type="genus" reg="Acherontiella">Acherontiella</tp:taxon-name-part> <tp:taxon-name-part taxon-name-part-type="species" reg="palaciosi">palaciosi</tp:taxon-name-part></tp:taxon-name></italic> sp. nov. differs from <italic><tp:taxon-name><tp:taxon-name-part taxon-name-part-type="genus" reg="Acherontiella">A.</tp:taxon-name-part> <tp:taxon-name-part taxon-name-part-type="species" reg="cassagnaui">cassagnaui</tp:taxon-name-part></tp:taxon-name></italic> by Th I with 2+2 <italic>m</italic> setae, absence of seta a3 on <abbrev xmlns:xlink="http://www.w3.org/1999/xlink" xlink:title="abdominal segment" id="ABBRID0EUCBI" xlink:type="simple">Abd</abbrev> IV, presence of seta m4 (m5) on <abbrev xmlns:xlink="http://www.w3.org/1999/xlink" xlink:title="abdominal segment" id="ABBRID0EYCBI" xlink:type="simple">Abd</abbrev> IV, and absence of seta a2 and <italic>m</italic> setae on <abbrev xmlns:xlink="http://www.w3.org/1999/xlink" xlink:title="abdominal segment" id="ABBRID0E5CBI" xlink:type="simple">Abd</abbrev> V. In <italic><tp:taxon-name><tp:taxon-name-part taxon-name-part-type="genus" reg="Acherontiella">A.</tp:taxon-name-part> <tp:taxon-name-part taxon-name-part-type="species" reg="cassagnaui">cassagnaui</tp:taxon-name-part></tp:taxon-name></italic> 3+3 <italic>m</italic> setae on Th I and seta a3 on <abbrev xmlns:xlink="http://www.w3.org/1999/xlink" xlink:title="abdominal segment" id="ABBRID0EPDBI" xlink:type="simple">Abd</abbrev> IV are present, as well as setae m1 (m3) and m4 on <abbrev xmlns:xlink="http://www.w3.org/1999/xlink" xlink:title="abdominal segment" id="ABBRID0ETDBI" xlink:type="simple">Abd</abbrev> IV and seta a2 and <italic>m</italic> setae on <abbrev xmlns:xlink="http://www.w3.org/1999/xlink" xlink:title="abdominal segment" id="ABBRID0EZDBI" xlink:type="simple">Abd</abbrev> V. Finally, <italic><tp:taxon-name><tp:taxon-name-part taxon-name-part-type="genus" reg="Acherontiella">A.</tp:taxon-name-part> <tp:taxon-name-part taxon-name-part-type="species" reg="palaciosi">palaciosi</tp:taxon-name-part></tp:taxon-name></italic> sp. nov. differs from <italic><tp:taxon-name><tp:taxon-name-part taxon-name-part-type="genus" reg="Acherontiella">A.</tp:taxon-name-part> <tp:taxon-name-part taxon-name-part-type="species" reg="dentata">dentata</tp:taxon-name-part></tp:taxon-name></italic> by following characters: setae a0 and sd3 are present, while oc3 is absent on dorsal side of head, maxillary outer lobe with one sublobal hair, seta m3 on Th I is absent, seta m4 on <abbrev xmlns:xlink="http://www.w3.org/1999/xlink" xlink:title="abdominal segment" id="ABBRID0ETEBI" xlink:type="simple">Abd</abbrev> IV is present, and seta a2 on <abbrev xmlns:xlink="http://www.w3.org/1999/xlink" xlink:title="abdominal segment" id="ABBRID0EXEBI" xlink:type="simple">Abd</abbrev> V is absent. In contrast, in <italic><tp:taxon-name><tp:taxon-name-part taxon-name-part-type="genus" reg="Acherontiella">A.</tp:taxon-name-part> <tp:taxon-name-part taxon-name-part-type="species" reg="dentata">dentata</tp:taxon-name-part></tp:taxon-name></italic> setae a0 and sd3 are absent, while oc3 is present on the dorsal side of head; maxillary outer lobe with 2 sublobal hairs, seta m3 on Th I is present, <abbrev xmlns:xlink="http://www.w3.org/1999/xlink" xlink:title="abdominal segment" id="ABBRID0EGFBI" xlink:type="simple">Abd</abbrev> IV with seta m2 in the <italic>m</italic> row, and seta a2 on <abbrev xmlns:xlink="http://www.w3.org/1999/xlink" xlink:title="abdominal segment" id="ABBRID0EMFBI" xlink:type="simple">Abd</abbrev> V is present.</p></tp:treatment-sec><tp:treatment-sec><!--Section generated to contain objects referenced in tp:taxon-treatment.--><table-wrap id="T2" position="float" orientation="portrait"><label>Table 2.</label><caption><p>Differential characters of world species of <italic><tp:taxon-name><tp:taxon-name-part taxon-name-part-type="genus" reg="Acherontiella">Acherontiella.</tp:taxon-name-part></tp:taxon-name></italic> Characters: 1, Anal spines: 0 = absent, 1 = present; 2, Tibiotarsal tenent hair(s) number; 3, Tibiotarsal tenent hair form: 1 = pointed, 2 = knobbed; 4, <abbrev xmlns:xlink="http://www.w3.org/1999/xlink" xlink:title="antennal segment" id="ABBRID0E4PAG" xlink:type="simple">Ant</abbrev> IV sensilla number; 5, internal tooth on claw: 0 = absent, 1 = weekly developed, 2 = strong; 6, <abbrev xmlns:xlink="http://www.w3.org/1999/xlink" xlink:title="ventral tube" id="ABBRID0EBQAG" xlink:type="simple">VT</abbrev> – number of apical setae; 7, Th I <italic>m</italic> setae; 8, Th II–III <italic>a</italic> row setae; 9, Th II–III <italic>m</italic> row setae; 10, Th II–III <italic>p</italic> row setae; 11, <abbrev xmlns:xlink="http://www.w3.org/1999/xlink" xlink:title="abdominal segment" id="ABBRID0ENQAG" xlink:type="simple">Abd</abbrev> I–III <italic>a</italic> row setae; 12, <abbrev xmlns:xlink="http://www.w3.org/1999/xlink" xlink:title="abdominal segment" id="ABBRID0ETQAG" xlink:type="simple">Abd</abbrev> I–III <italic>p</italic> row setae; 13, <abbrev xmlns:xlink="http://www.w3.org/1999/xlink" xlink:title="abdominal segment" id="ABBRID0EZQAG" xlink:type="simple">Abd</abbrev> IV <italic>a</italic> row setae; 14, <abbrev xmlns:xlink="http://www.w3.org/1999/xlink" xlink:title="abdominal segment" id="ABBRID0E6QAG" xlink:type="simple">Abd</abbrev> IV <italic>m</italic> row setae; 15, <abbrev xmlns:xlink="http://www.w3.org/1999/xlink" xlink:title="abdominal segment" id="ABBRID0EFRAG" xlink:type="simple">Abd</abbrev> IV <italic>p</italic> row setae; 16, <abbrev xmlns:xlink="http://www.w3.org/1999/xlink" xlink:title="abdominal segment" id="ABBRID0ELRAG" xlink:type="simple">Abd</abbrev> V <italic>a</italic> row setae; 17, <abbrev xmlns:xlink="http://www.w3.org/1999/xlink" xlink:title="abdominal segment" id="ABBRID0ERRAG" xlink:type="simple">Abd</abbrev> V <italic>m</italic> row setae; 18, <abbrev xmlns:xlink="http://www.w3.org/1999/xlink" xlink:title="abdominal segment" id="ABBRID0EXRAG" xlink:type="simple">Abd</abbrev> V <italic>p</italic> row setae. “-“= absence of data.</p></caption><table id="TID0ED5BG" rules="all"><tbody><tr><th rowspan="1" colspan="1">Species/Characters</th><th rowspan="1" colspan="1">1</th><th rowspan="1" colspan="1">2</th><th rowspan="1" colspan="1">3</th><th rowspan="1" colspan="1">4</th><th rowspan="1" colspan="1">5</th><th rowspan="1" colspan="1">6</th><th rowspan="1" colspan="1">7</th><th rowspan="1" colspan="1">8</th><th rowspan="1" colspan="1">9</th><th rowspan="1" colspan="1">10</th><th rowspan="1" colspan="1">11</th><th rowspan="1" colspan="1">12</th><th rowspan="1" colspan="1">13</th><th rowspan="1" colspan="1">14</th><th rowspan="1" colspan="1">15</th><th rowspan="1" colspan="1">16</th><th rowspan="1" colspan="1">17</th><th rowspan="1" colspan="1">18</th></tr><tr><td rowspan="1" colspan="1"><italic><tp:taxon-name><tp:taxon-name-part taxon-name-part-type="genus" reg="Acherontiella">A.</tp:taxon-name-part> <tp:taxon-name-part taxon-name-part-type="species" reg="aokii">aokii</tp:taxon-name-part></tp:taxon-name></italic> Tamura &amp; Yue, 1999</td><td rowspan="1" colspan="1">1</td><td rowspan="1" colspan="1">0</td><td rowspan="1" colspan="1">–</td><td rowspan="1" colspan="1">4</td><td rowspan="1" colspan="1">0</td><td rowspan="1" colspan="1">4+4</td><td rowspan="1" colspan="1">1 3 4</td><td rowspan="1" colspan="1">1 3 4 5</td><td rowspan="1" colspan="1">1 3 4</td><td rowspan="1" colspan="1">1 3 4(s)</td><td rowspan="1" colspan="1">1 3 4 5</td><td rowspan="1" colspan="1">1–5(s)</td><td rowspan="1" colspan="1">1 2 5</td><td rowspan="1" colspan="1">0</td><td rowspan="1" colspan="1">1–4(s)</td><td rowspan="1" colspan="1">1 3</td><td rowspan="1" colspan="1">0</td><td rowspan="1" colspan="1">1–3(s)</td></tr><tr><td rowspan="1" colspan="1"><italic><tp:taxon-name><tp:taxon-name-part taxon-name-part-type="genus" reg="Acherontiella">A.</tp:taxon-name-part> <tp:taxon-name-part taxon-name-part-type="species" reg="bougisi">bougisi</tp:taxon-name-part></tp:taxon-name></italic> Cassagnau &amp; Delamare Deboutteville, 1955</td><td rowspan="1" colspan="1">1</td><td rowspan="1" colspan="1">1–2</td><td rowspan="1" colspan="1">2</td><td rowspan="1" colspan="1">4</td><td rowspan="1" colspan="1">1</td><td rowspan="1" colspan="1">4+4</td><td rowspan="1" colspan="1">1 3 4</td><td rowspan="1" colspan="1">1 2 4 5</td><td rowspan="1" colspan="1">1 3 5</td><td rowspan="1" colspan="1">1–4(s)</td><td rowspan="1" colspan="1">1 2 3 4 5</td><td rowspan="1" colspan="1">1–5(s)</td><td rowspan="1" colspan="1">1 2 4 5</td><td rowspan="1" colspan="1">1 3 5</td><td rowspan="1" colspan="1">1–5(s)</td><td rowspan="1" colspan="1">1 3</td><td rowspan="1" colspan="1">0</td><td rowspan="1" colspan="1">1–3 (s)</td></tr><tr><td rowspan="1" colspan="1"><italic><tp:taxon-name><tp:taxon-name-part taxon-name-part-type="genus" reg="Acherontiella">A.</tp:taxon-name-part> <tp:taxon-name-part taxon-name-part-type="species" reg="candida">candida</tp:taxon-name-part></tp:taxon-name></italic> (Delamare Deboutteville, 1952)</td><td rowspan="1" colspan="1">0</td><td rowspan="1" colspan="1">0</td><td rowspan="1" colspan="1">–</td><td rowspan="1" colspan="1">5</td><td rowspan="1" colspan="1">0</td><td rowspan="1" colspan="1">4+4</td><td rowspan="1" colspan="1">1 3 4</td><td rowspan="1" colspan="1">1 2 4 5</td><td rowspan="1" colspan="1">1 3 5</td><td rowspan="1" colspan="1">1–4(s)</td><td rowspan="1" colspan="1">1 2 3 4 5</td><td rowspan="1" colspan="1">1–5(s)</td><td rowspan="1" colspan="1">1 2 4 5</td><td rowspan="1" colspan="1">1 3 5</td><td rowspan="1" colspan="1">1–4(s)</td><td rowspan="1" colspan="1">1 3</td><td rowspan="1" colspan="1">0</td><td rowspan="1" colspan="1">1–3(s)</td></tr><tr><td rowspan="1" colspan="1"><italic><tp:taxon-name><tp:taxon-name-part taxon-name-part-type="genus" reg="Acherontiella">A.</tp:taxon-name-part> <tp:taxon-name-part taxon-name-part-type="species" reg="carusoi">carusoi</tp:taxon-name-part></tp:taxon-name></italic> Dallai, 1978</td><td rowspan="1" colspan="1">0</td><td rowspan="1" colspan="1">2</td><td rowspan="1" colspan="1">2</td><td rowspan="1" colspan="1">4</td><td rowspan="1" colspan="1">2</td><td rowspan="1" colspan="1">4+4</td><td rowspan="1" colspan="1">1 (2) 3 4</td><td rowspan="1" colspan="1">1 2 4 5</td><td rowspan="1" colspan="1">1 4 5</td><td rowspan="1" colspan="1">1 2 4(s)</td><td rowspan="1" colspan="1">1 2 4 5</td><td rowspan="1" colspan="1">1 2 3 5(s)</td><td rowspan="1" colspan="1">1 2 4 5</td><td rowspan="1" colspan="1">4</td><td rowspan="1" colspan="1">1–4(s)</td><td rowspan="1" colspan="1">1 2 3</td><td rowspan="1" colspan="1">0</td><td rowspan="1" colspan="1">1–3(s)</td></tr><tr><td rowspan="1" colspan="1"><italic><tp:taxon-name><tp:taxon-name-part taxon-name-part-type="genus" reg="Acherontiella">A.</tp:taxon-name-part> <tp:taxon-name-part taxon-name-part-type="species" reg="cassagnaui">cassagnaui</tp:taxon-name-part></tp:taxon-name></italic> Thibaud, 1967</td><td rowspan="1" colspan="1">0</td><td rowspan="1" colspan="1">2</td><td rowspan="1" colspan="1">2</td><td rowspan="1" colspan="1">4</td><td rowspan="1" colspan="1">2</td><td rowspan="1" colspan="1">4+4</td><td rowspan="1" colspan="1">1 3 4</td><td rowspan="1" colspan="1">1 2 4 5</td><td rowspan="1" colspan="1">1 4 5</td><td rowspan="1" colspan="1">1 2 4(s)</td><td rowspan="1" colspan="1">1 2 3 4 5</td><td rowspan="1" colspan="1">1–5(s)</td><td rowspan="1" colspan="1">1 2 4 5</td><td rowspan="1" colspan="1">1 4 5</td><td rowspan="1" colspan="1">1–4(s)</td><td rowspan="1" colspan="1">1 2 3</td><td rowspan="1" colspan="1">1 3</td><td rowspan="1" colspan="1">1–3(s)</td></tr><tr><td rowspan="1" colspan="1"><italic><tp:taxon-name><tp:taxon-name-part taxon-name-part-type="genus" reg="Acherontiella">A.</tp:taxon-name-part> <tp:taxon-name-part taxon-name-part-type="species" reg="cavernicola">cavernicola</tp:taxon-name-part></tp:taxon-name></italic> (Tarsia in Curia, 1941)</td><td rowspan="1" colspan="1">1</td><td rowspan="1" colspan="1">2</td><td rowspan="1" colspan="1">2</td><td rowspan="1" colspan="1">4</td><td rowspan="1" colspan="1">0</td><td rowspan="1" colspan="1">4+4</td><td rowspan="1" colspan="1">–</td><td rowspan="1" colspan="1">–</td><td rowspan="1" colspan="1">–</td><td rowspan="1" colspan="1">–</td><td rowspan="1" colspan="1">–</td><td rowspan="1" colspan="1">–</td><td rowspan="1" colspan="1">–</td><td rowspan="1" colspan="1">–</td><td rowspan="1" colspan="1">–</td><td rowspan="1" colspan="1">–</td><td rowspan="1" colspan="1">0</td><td rowspan="1" colspan="1">–</td></tr><tr><td rowspan="1" colspan="1"><italic><tp:taxon-name><tp:taxon-name-part taxon-name-part-type="genus" reg="Acherontiella">A.</tp:taxon-name-part> <tp:taxon-name-part taxon-name-part-type="species" reg="colotlipana">colotlipana</tp:taxon-name-part></tp:taxon-name></italic> Palacios-Vargas &amp; Thibaud, 1985</td><td rowspan="1" colspan="1">0</td><td rowspan="1" colspan="1">1</td><td rowspan="1" colspan="1">1</td><td rowspan="1" colspan="1">5</td><td rowspan="1" colspan="1">0</td><td rowspan="1" colspan="1">4+4</td><td rowspan="1" colspan="1">1 3 4</td><td rowspan="1" colspan="1">1 2 4 5</td><td rowspan="1" colspan="1">1 4 5</td><td rowspan="1" colspan="1">1–4(s)</td><td rowspan="1" colspan="1">1 2 3 4 5</td><td rowspan="1" colspan="1">1–5(s)</td><td rowspan="1" colspan="1">1 2 4 5</td><td rowspan="1" colspan="1">1 3</td><td rowspan="1" colspan="1">1–4(s)</td><td rowspan="1" colspan="1">1 3</td><td rowspan="1" colspan="1">0</td><td rowspan="1" colspan="1">1–3(s)</td></tr><tr><td rowspan="1" colspan="1"><italic><tp:taxon-name><tp:taxon-name-part taxon-name-part-type="genus" reg="Acherontiella">A.</tp:taxon-name-part> <tp:taxon-name-part taxon-name-part-type="species" reg="dentata">dentata</tp:taxon-name-part></tp:taxon-name></italic> Djanaschvili, 1971</td><td rowspan="1" colspan="1">0</td><td rowspan="1" colspan="1">2</td><td rowspan="1" colspan="1">2</td><td rowspan="1" colspan="1">4</td><td rowspan="1" colspan="1">2</td><td rowspan="1" colspan="1">4+4</td><td rowspan="1" colspan="1">1 3 4</td><td rowspan="1" colspan="1">1 2 4 5</td><td rowspan="1" colspan="1">1 4 5</td><td rowspan="1" colspan="1">1 2 4(s)</td><td rowspan="1" colspan="1">1 2 3 4 5</td><td rowspan="1" colspan="1">1–5(s)</td><td rowspan="1" colspan="1">1 2 4 5</td><td rowspan="1" colspan="1">2</td><td rowspan="1" colspan="1">1–4(s)</td><td rowspan="1" colspan="1">1 2 3</td><td rowspan="1" colspan="1">0</td><td rowspan="1" colspan="1">1–3(s)</td></tr><tr><td rowspan="1" colspan="1"><italic><tp:taxon-name><tp:taxon-name-part taxon-name-part-type="genus" reg="Acherontiella">A.</tp:taxon-name-part> <tp:taxon-name-part taxon-name-part-type="species" reg="epigea">epigea</tp:taxon-name-part></tp:taxon-name></italic> Bonet, 1945</td><td rowspan="1" colspan="1">1</td><td rowspan="1" colspan="1">1</td><td rowspan="1" colspan="1">2</td><td rowspan="1" colspan="1">4</td><td rowspan="1" colspan="1">2</td><td rowspan="1" colspan="1">4+4</td><td rowspan="1" colspan="1">1 3 4</td><td rowspan="1" colspan="1">1 2 3 4 5</td><td rowspan="1" colspan="1">1 3 4</td><td rowspan="1" colspan="1">1–4(s)</td><td rowspan="1" colspan="1">1 2 3 4 5</td><td rowspan="1" colspan="1">1–5(s)</td><td rowspan="1" colspan="1">1 2 4 5</td><td rowspan="1" colspan="1">1 3 5</td><td rowspan="1" colspan="1">1–4(s)</td><td rowspan="1" colspan="1">1 3</td><td rowspan="1" colspan="1">0</td><td rowspan="1" colspan="1">1–3(s)</td></tr><tr><td rowspan="1" colspan="1"><italic><tp:taxon-name><tp:taxon-name-part taxon-name-part-type="genus" reg="Acherontiella">A.</tp:taxon-name-part> <tp:taxon-name-part taxon-name-part-type="species" reg="globulata">globulata</tp:taxon-name-part></tp:taxon-name></italic> Thibaud &amp; Massoud, 1980</td><td rowspan="1" colspan="1">0</td><td rowspan="1" colspan="1">1</td><td rowspan="1" colspan="1">1</td><td rowspan="1" colspan="1">4</td><td rowspan="1" colspan="1">0</td><td rowspan="1" colspan="1">4+4</td><td rowspan="1" colspan="1">1 3 4</td><td rowspan="1" colspan="1">1 2 4 5</td><td rowspan="1" colspan="1">1 3 5</td><td rowspan="1" colspan="1">1–4(s)</td><td rowspan="1" colspan="1">1 2 4 5</td><td rowspan="1" colspan="1">1–5(s)</td><td rowspan="1" colspan="1">1 2 4 5</td><td rowspan="1" colspan="1">1 4</td><td rowspan="1" colspan="1">1–4(s)</td><td rowspan="1" colspan="1">1 3</td><td rowspan="1" colspan="1">0</td><td rowspan="1" colspan="1">1–2(s)</td></tr><tr><td rowspan="1" colspan="1"><italic><tp:taxon-name><tp:taxon-name-part taxon-name-part-type="genus" reg="Acherontiella">A.</tp:taxon-name-part> <tp:taxon-name-part taxon-name-part-type="species" reg="kowalskiorum">kowalskiorum</tp:taxon-name-part></tp:taxon-name></italic> Weiner &amp; Najt, 1998</td><td rowspan="1" colspan="1">0</td><td rowspan="1" colspan="1">0</td><td rowspan="1" colspan="1">–</td><td rowspan="1" colspan="1">5</td><td rowspan="1" colspan="1">0</td><td rowspan="1" colspan="1">4+4</td><td rowspan="1" colspan="1">1 3 4</td><td rowspan="1" colspan="1">1 2 4 5</td><td rowspan="1" colspan="1">1 4 5</td><td rowspan="1" colspan="1">1–4(s)</td><td rowspan="1" colspan="1">1 2 3 4 5</td><td rowspan="1" colspan="1">1–5(s)</td><td rowspan="1" colspan="1">1 2 4 5</td><td rowspan="1" colspan="1">1 3 5</td><td rowspan="1" colspan="1">1–5(s)</td><td rowspan="1" colspan="1">1 3</td><td rowspan="1" colspan="1">0</td><td rowspan="1" colspan="1">1–3(s)</td></tr><tr><td rowspan="1" colspan="1"><italic><tp:taxon-name><tp:taxon-name-part taxon-name-part-type="genus" reg="Acherontiella">A.</tp:taxon-name-part> <tp:taxon-name-part taxon-name-part-type="species" reg="mac">mac</tp:taxon-name-part></tp:taxon-name></italic> (Palacios-Vargas &amp; Thibaud, 1985)</td><td rowspan="1" colspan="1">1</td><td rowspan="1" colspan="1">1</td><td rowspan="1" colspan="1">1</td><td rowspan="1" colspan="1">4</td><td rowspan="1" colspan="1">0</td><td rowspan="1" colspan="1">4+4</td><td rowspan="1" colspan="1">1 3 4</td><td rowspan="1" colspan="1">1 2 4 5</td><td rowspan="1" colspan="1">1 4 5</td><td rowspan="1" colspan="1">1 2 4(s)</td><td rowspan="1" colspan="1">1 2 4 5</td><td rowspan="1" colspan="1">1–5(s)</td><td rowspan="1" colspan="1">1 2 4 5</td><td rowspan="1" colspan="1">3 5</td><td rowspan="1" colspan="1">1–4(s)</td><td rowspan="1" colspan="1">1 3</td><td rowspan="1" colspan="1">0</td><td rowspan="1" colspan="1">1–3(s)</td></tr><tr><td rowspan="1" colspan="1"><italic><tp:taxon-name><tp:taxon-name-part taxon-name-part-type="genus" reg="Acherontiella">A.</tp:taxon-name-part> <tp:taxon-name-part taxon-name-part-type="species" reg="massoudi">massoudi</tp:taxon-name-part></tp:taxon-name></italic> Thibaud, 1963</td><td rowspan="1" colspan="1">0</td><td rowspan="1" colspan="1">2</td><td rowspan="1" colspan="1">2</td><td rowspan="1" colspan="1">8</td><td rowspan="1" colspan="1">0</td><td rowspan="1" colspan="1">4+4</td><td rowspan="1" colspan="1">1 3 4</td><td rowspan="1" colspan="1">1 2 4 5</td><td rowspan="1" colspan="1">4</td><td rowspan="1" colspan="1">1 2 4(s)</td><td rowspan="1" colspan="1">1 2 3 5</td><td rowspan="1" colspan="1">1 2 3 5(s)</td><td rowspan="1" colspan="1">1 2 4 5</td><td rowspan="1" colspan="1">3</td><td rowspan="1" colspan="1">1 2 4(s)</td><td rowspan="1" colspan="1">1 2 3</td><td rowspan="1" colspan="1">0</td><td rowspan="1" colspan="1">1–2(s)</td></tr><tr><td rowspan="1" colspan="1">
                      <italic>
                        <tp:taxon-name><tp:taxon-name-part taxon-name-part-type="genus" reg="Acherontiella">A.</tp:taxon-name-part> <tp:taxon-name-part taxon-name-part-type="species" reg="nezamdoosti">nezamdoosti</tp:taxon-name-part></tp:taxon-name>
                      </italic>
                      <bold>sp. nov.</bold>
                    </td><td rowspan="1" colspan="1">1</td><td rowspan="1" colspan="1">2</td><td rowspan="1" colspan="1">2</td><td rowspan="1" colspan="1">4</td><td rowspan="1" colspan="1">2</td><td rowspan="1" colspan="1">4+4</td><td rowspan="1" colspan="1">1 3 4</td><td rowspan="1" colspan="1">1 2 4 5</td><td rowspan="1" colspan="1">1 4 5</td><td rowspan="1" colspan="1">1–4(s)</td><td rowspan="1" colspan="1">1 2 3 4 5</td><td rowspan="1" colspan="1">1–5(s)</td><td rowspan="1" colspan="1">1 2 4 5</td><td rowspan="1" colspan="1">1 4 5</td><td rowspan="1" colspan="1">1–4(s)</td><td rowspan="1" colspan="1">1 2 3</td><td rowspan="1" colspan="1">0</td><td rowspan="1" colspan="1">1–3(s)</td></tr><tr><td rowspan="1" colspan="1"><italic><tp:taxon-name><tp:taxon-name-part taxon-name-part-type="genus" reg="Acherontiella">A.</tp:taxon-name-part> <tp:taxon-name-part taxon-name-part-type="species" reg="onychiuriformis">onychiuriformis</tp:taxon-name-part></tp:taxon-name></italic> Absolon, 1913</td><td rowspan="1" colspan="1">0</td><td rowspan="1" colspan="1">1</td><td rowspan="1" colspan="1">1</td><td rowspan="1" colspan="1">4</td><td rowspan="1" colspan="1">0</td><td rowspan="1" colspan="1">4+4</td><td rowspan="1" colspan="1">1 3 4</td><td rowspan="1" colspan="1">1 2 4 5</td><td rowspan="1" colspan="1">1 4 5</td><td rowspan="1" colspan="1">1 2 4(s)</td><td rowspan="1" colspan="1">1 2 3 4 5</td><td rowspan="1" colspan="1">1–5(s)</td><td rowspan="1" colspan="1">1 2 4 5</td><td rowspan="1" colspan="1">1 4 5</td><td rowspan="1" colspan="1">1–4(s)</td><td rowspan="1" colspan="1">1 2 3</td><td rowspan="1" colspan="1">1 3</td><td rowspan="1" colspan="1">1–3(s)</td></tr><tr><td rowspan="1" colspan="1">
                      <italic>
                        <tp:taxon-name><tp:taxon-name-part taxon-name-part-type="genus" reg="Acherontiella">A.</tp:taxon-name-part> <tp:taxon-name-part taxon-name-part-type="species" reg="palaciosi">palaciosi</tp:taxon-name-part></tp:taxon-name>
                      </italic>
                      <bold>sp. nov.</bold>
                    </td><td rowspan="1" colspan="1">0</td><td rowspan="1" colspan="1">2</td><td rowspan="1" colspan="1">2</td><td rowspan="1" colspan="1">4</td><td rowspan="1" colspan="1">2</td><td rowspan="1" colspan="1">4+4</td><td rowspan="1" colspan="1">1 4</td><td rowspan="1" colspan="1">1 2 4 5</td><td rowspan="1" colspan="1">1 4</td><td rowspan="1" colspan="1">1 2 4(s)</td><td rowspan="1" colspan="1">1 2 3 4 5</td><td rowspan="1" colspan="1">1–5(s)</td><td rowspan="1" colspan="1">1 2 4 5</td><td rowspan="1" colspan="1">4 (5)</td><td rowspan="1" colspan="1">1–4(s)</td><td rowspan="1" colspan="1">1 3</td><td rowspan="1" colspan="1">0</td><td rowspan="1" colspan="1">1–3(s)</td></tr><tr><td rowspan="1" colspan="1"><italic><tp:taxon-name><tp:taxon-name-part taxon-name-part-type="genus" reg="Acherontiella">A.</tp:taxon-name-part> <tp:taxon-name-part taxon-name-part-type="species" reg="prominentia">prominentia</tp:taxon-name-part></tp:taxon-name></italic> Thibaud &amp; Weiner, 1997</td><td rowspan="1" colspan="1">1</td><td rowspan="1" colspan="1">0</td><td rowspan="1" colspan="1">–</td><td rowspan="1" colspan="1">6</td><td rowspan="1" colspan="1">0</td><td rowspan="1" colspan="1">5+5</td><td rowspan="1" colspan="1">1 3 4</td><td rowspan="1" colspan="1">1 2 4</td><td rowspan="1" colspan="1">1 3 4</td><td rowspan="1" colspan="1">1 3 4(s)</td><td rowspan="1" colspan="1">1 2 3 5</td><td rowspan="1" colspan="1">1–5(s)</td><td rowspan="1" colspan="1">1 2 4 5</td><td rowspan="1" colspan="1">3 4</td><td rowspan="1" colspan="1">1–4(s)</td><td rowspan="1" colspan="1">1 2 3</td><td rowspan="1" colspan="1">0</td><td rowspan="1" colspan="1">1–2(s)</td></tr><tr><td rowspan="1" colspan="1"><italic><tp:taxon-name><tp:taxon-name-part taxon-name-part-type="genus" reg="Acherontiella">A.</tp:taxon-name-part> <tp:taxon-name-part taxon-name-part-type="species" reg="sabina">sabina</tp:taxon-name-part></tp:taxon-name></italic> Bonet, 1945</td><td rowspan="1" colspan="1">1</td><td rowspan="1" colspan="1">2</td><td rowspan="1" colspan="1">2</td><td rowspan="1" colspan="1">4</td><td rowspan="1" colspan="1">2</td><td rowspan="1" colspan="1">4+4</td><td rowspan="1" colspan="1">1 2 4</td><td rowspan="1" colspan="1">1 2 4 5</td><td rowspan="1" colspan="1">1 3 5</td><td rowspan="1" colspan="1">1–4(s)</td><td rowspan="1" colspan="1">1 2 3 4 5</td><td rowspan="1" colspan="1">1–6(s)</td><td rowspan="1" colspan="1">1 2 4 5</td><td rowspan="1" colspan="1">1 3 4</td><td rowspan="1" colspan="1">1–4(s)</td><td rowspan="1" colspan="1">1 2 3</td><td rowspan="1" colspan="1">0</td><td rowspan="1" colspan="1">1–3(s)</td></tr><tr><td rowspan="1" colspan="1"><italic><tp:taxon-name><tp:taxon-name-part taxon-name-part-type="genus" reg="Acherontiella">A.</tp:taxon-name-part> <tp:taxon-name-part taxon-name-part-type="species" reg="thai">thai</tp:taxon-name-part></tp:taxon-name></italic> Thibaud, 1990</td><td rowspan="1" colspan="1">1</td><td rowspan="1" colspan="1">1</td><td rowspan="1" colspan="1">1</td><td rowspan="1" colspan="1">4</td><td rowspan="1" colspan="1">0</td><td rowspan="1" colspan="1">4+4</td><td rowspan="1" colspan="1">1 3 4</td><td rowspan="1" colspan="1">1 2 4 5</td><td rowspan="1" colspan="1">1 3 5</td><td rowspan="1" colspan="1">1–4(s)</td><td rowspan="1" colspan="1">1 3 4 5</td><td rowspan="1" colspan="1">1 2 4 5(s)</td><td rowspan="1" colspan="1">1 2 4 5</td><td rowspan="1" colspan="1">0</td><td rowspan="1" colspan="1">1 3 4(s)</td><td rowspan="1" colspan="1">1 3</td><td rowspan="1" colspan="1">0</td><td rowspan="1" colspan="1">2(s)</td></tr><tr><td rowspan="1" colspan="1"><italic><tp:taxon-name><tp:taxon-name-part taxon-name-part-type="genus" reg="Acherontiella">A.</tp:taxon-name-part> <tp:taxon-name-part taxon-name-part-type="species" reg="thibaudi">thibaudi</tp:taxon-name-part></tp:taxon-name></italic> Barra, 1994</td><td rowspan="1" colspan="1">1</td><td rowspan="1" colspan="1">0</td><td rowspan="1" colspan="1">–</td><td rowspan="1" colspan="1">5</td><td rowspan="1" colspan="1">0</td><td rowspan="1" colspan="1">5+5</td><td rowspan="1" colspan="1">1 3 4</td><td rowspan="1" colspan="1">1 (2) 3 4 5</td><td rowspan="1" colspan="1">1 3 4</td><td rowspan="1" colspan="1">1 2 4(s)</td><td rowspan="1" colspan="1">1 2 3 4 5</td><td rowspan="1" colspan="1">1–5(s)</td><td rowspan="1" colspan="1">1 2 4 5</td><td rowspan="1" colspan="1">3 5</td><td rowspan="1" colspan="1">1–4s)</td><td rowspan="1" colspan="1">1 3</td><td rowspan="1" colspan="1">2</td><td rowspan="1" colspan="1">1–3(s)</td></tr><tr><td rowspan="1" colspan="1"><italic><tp:taxon-name><tp:taxon-name-part taxon-name-part-type="genus" reg="Acherontiella">A.</tp:taxon-name-part> <tp:taxon-name-part taxon-name-part-type="species" reg="variabilis">variabilis</tp:taxon-name-part></tp:taxon-name></italic> Delamare Deboutteville, 1948</td><td rowspan="1" colspan="1">0</td><td rowspan="1" colspan="1">2</td><td rowspan="1" colspan="1">2</td><td rowspan="1" colspan="1">4–7</td><td rowspan="1" colspan="1">0</td><td rowspan="1" colspan="1">4+4</td><td rowspan="1" colspan="1">1 3 4</td><td rowspan="1" colspan="1">1 2 4 5</td><td rowspan="1" colspan="1">II 1 (4) III (1) 4</td><td rowspan="1" colspan="1">1 2 4(s)</td><td rowspan="1" colspan="1">1 2 3 4 5</td><td rowspan="1" colspan="1">I–II 1–4(s) III 1–5(s)</td><td rowspan="1" colspan="1">1 2 4</td><td rowspan="1" colspan="1">3</td><td rowspan="1" colspan="1">1 2 4(s)</td><td rowspan="1" colspan="1">1 2 3</td><td rowspan="1" colspan="1">0</td><td rowspan="1" colspan="1">1–2(s)</td></tr><tr><td rowspan="1" colspan="1"><italic><tp:taxon-name><tp:taxon-name-part taxon-name-part-type="genus" reg="Acherontiella">A.</tp:taxon-name-part> <tp:taxon-name-part taxon-name-part-type="species" reg="xenylliformis">xenylliformis</tp:taxon-name-part></tp:taxon-name></italic> Gisin, 1952</td><td rowspan="1" colspan="1">0</td><td rowspan="1" colspan="1">2</td><td rowspan="1" colspan="1">2</td><td rowspan="1" colspan="1">4</td><td rowspan="1" colspan="1">1</td><td rowspan="1" colspan="1">4+4</td><td rowspan="1" colspan="1">1 3 4</td><td rowspan="1" colspan="1">1 2 4 5</td><td rowspan="1" colspan="1">1 4 5</td><td rowspan="1" colspan="1">1–4(s)</td><td rowspan="1" colspan="1">1 2 3 4 5</td><td rowspan="1" colspan="1">1–5(s)</td><td rowspan="1" colspan="1">1 2 3</td><td rowspan="1" colspan="1">(3) 4</td><td rowspan="1" colspan="1">1–5(s)</td><td rowspan="1" colspan="1">1 2 3</td><td rowspan="1" colspan="1">3</td><td rowspan="1" colspan="1">1–3(s)</td></tr></tbody></table></table-wrap></tp:treatment-sec><ref-list><ref id="B14"><mixed-citation xmlns:xlink="http://www.w3.org/1999/xlink" xlink:type="simple"><person-group><name name-style="western"><surname>Deharveng</surname><given-names>L</given-names></name><name name-style="western"><surname>Díaz</surname><given-names>A</given-names></name></person-group> (<year>1984</year>) <article-title>Collemboles du Kenya. I: liste des stations. II: <tp:taxon-name><tp:taxon-name-part taxon-name-part-type="family">Hypogastruridae</tp:taxon-name-part></tp:taxon-name>. Bulletin du Muséum National d’Histoire Naturelle. Section A.</article-title><source>Zoologie, Biologie, et Écologie Animales</source><volume>6</volume>(<issue>2</issue>): <fpage>335</fpage>–<lpage>347</lpage>. <ext-link xlink:href="10.5962/p.285922" ext-link-type="doi" xlink:type="simple">https://doi.org/10.5962/p.285922</ext-link></mixed-citation></ref><ref id="B11"><mixed-citation xmlns:xlink="http://www.w3.org/1999/xlink" xlink:type="simple"><person-group><name name-style="western"><surname>D’Haese</surname><given-names>CA</given-names></name></person-group> (<year>2003</year>) <article-title>Homology and morphology in <tp:taxon-name><tp:taxon-name-part taxon-name-part-type="suborder">Poduromorpha</tp:taxon-name-part></tp:taxon-name> (<tp:taxon-name><tp:taxon-name-part taxon-name-part-type="superclass">Hexapoda</tp:taxon-name-part></tp:taxon-name>, <tp:taxon-name><tp:taxon-name-part taxon-name-part-type="order">Collembola</tp:taxon-name-part></tp:taxon-name>).</article-title><source>European Journal of Entomology</source><volume>101</volume>: <fpage>385</fpage>–<lpage>407</lpage>. <ext-link xlink:href="10.14411/eje.2003.060" ext-link-type="doi" xlink:type="simple">https://doi.org/10.14411/eje.2003.060</ext-link></mixed-citation></ref><ref id="B20"><mixed-citation xmlns:xlink="http://www.w3.org/1999/xlink" xlink:type="simple"><person-group><name name-style="western"><surname>Jordana</surname><given-names>R</given-names></name><name name-style="western"><surname>Arbea</surname><given-names>JI</given-names></name><name name-style="western"><surname>Simón</surname><given-names>JC</given-names></name><name name-style="western"><surname>Luciáñez</surname><given-names>MJ</given-names></name></person-group> (<year>1997</year>) Fauna Iberica Vol. 8: <tp:taxon-name><tp:taxon-name-part taxon-name-part-type="order">Collembola</tp:taxon-name-part></tp:taxon-name>, <tp:taxon-name><tp:taxon-name-part taxon-name-part-type="suborder">Poduromorpha</tp:taxon-name-part></tp:taxon-name>. Museo Nacional de Ciencias Naturales, Consejo Superior de Investigaciones Científicas, Madrid, 1–807.</mixed-citation></ref></ref-list></tp:taxon-treatment>
